# Supplementary material for: A multidimensional education program at substance dependence treatment centers improves patient knowledge and hepatitis C care
Source: BMC Infect Dis. 2016 Oct 12;16:565. doi: 10.1186/s12879-016-1883-6 (PMC5062838; doi:10.1186/s12879-016-1883-6)
Supplement: Additional file 2: — This file contains the raw data for the variables presented in this manuscript. (XLSX 238 kb) [file 12879_2016_1883_MOESM2_ESM.xlsx]

## Sheet: data
patientID	P1#EvaluationDate	P1#currentSubsAbuseIDU	P1#currentSubsAbuseOST	P1#currentSubsAbuseNIDU	P1#currentSubsAbuseAlcohol	P1#currentSubsAbuseOther	P1#yearDiagnosis	P1#monthDiagnosis	P1#dateDiagnosisUnknown	P1#genotype	P1#viralLoad	P1#transmissionMode	P1#comorbiditiesHIV	P1#comorbiditiesHBV	P1#comorbiditiesPsy	P1#comorbiditiesOther	P1#pastRefTreat	P1#pastHCVtreat	P1#nVisitsSTDC6m	P1#nVisitsSpecialist6M	P1#currentRefHospital	P1#scheduledAppoint	P1#currentTreatment	P1#evolHepatitisC1	P1#evolHepatitisC2	P1#evolHepatitisC3	P1#evolHepatitisC4	P1#hepatitisC	P1#transHepatitisC1	P1#transHepatitisC2	P1#transHepatitisC3	P1#transHepatitisC4	P1#transHepatitisC5	P1#transHepatitisC6	P1#symptom1	P1#symptom2	P1#symptom3	P1#symptom4	P1#symptom5	P1#symptom6	P1#cureHepatitisC	P1#assocDisease1	P1#assocDisease2	P1#assocDisease3	P1#assocDisease4	P1#assocDisease5	P1#treatOptions	P1#treatResults	P1#treatAEs1
1	2012-04-03	No	Yes	No	No	No	2000	10		Unknown	15	Unknown	No	No	No	Yes	Yes	Unknown	5	0	Yes	Yes		No	Yes	Yes	Yes	Is a liver viral disease	No	Yes	No	No	No	No	Yes	Yes	No	No	No	No	No	No	No	Yes	No	No	Treatment that should be used during a limited period	Most patients become cured	No
2	2012-04-04	No	Yes	No	No	No	2001	5		Unknown		Intravenous drug use	No	No	No	No	Yes	No	2	0	No			Doesn't know	Yes	Yes	Yes	Is a liver viral disease	No	Yes	No	No	No	No	Yes	No	No	No	No	No	No	No	No	No	No	Yes	There is no treatment	Most patients become cured	No
3	2012-04-04	No	Yes	No	No	No	2011	7		Unknown		Intravenous drug use	No	No	No	No	Yes	No	9	2	Yes	Yes	Patient has not initiated treatment	No	Yes	Yes	Yes	Is a disease that affects whole body organs	No	No	No	No	No	Yes	No	No	Yes	No	No	No	Yes	No	No	No	Yes	No	Treatment that should be used during a limited period	Most patients become cured	Yes
5	2012-04-05	No	Yes	No	No	No	2005	2		Unknown		Intravenous drug use	Yes	Unknown	Unknown	No	Yes	No	2	2	Yes	Yes		No	Yes	Yes	Yes	Is a liver viral disease	No	No	No	No	No	Yes	Yes	Yes	No	No	No	No	Doesn't know	No	No	No	Yes	No	Treatment that should be used over the lifetime	Most patients become cured	Yes
7	2012-04-13	No	Yes	No	No	No	2012	3		Unknown		Intravenous drug use	No	No	Yes	No	No	No	4	0	Yes	No		No	Yes	Yes	Yes	Is a disease that affects whole body organs	No	Yes	No	No	No	No	No	No	No	No	No	Yes	Doesn't know	No	Yes	No	No	No	Treatment that should be used during a limited period	Doesn't know	No
8	2012-04-11	No	Yes	No	No	No	1996			Unknown		Intravenous drug use	Yes	No	No	No	No	No	27	2	Yes	Yes		No	Yes	Yes	Yes	Is a liver viral disease	No	Yes	No	No	No	No	No	No	No	Yes	No	No	Yes	Yes	Yes	No	No	No	Treatment that should be used during a limited period	Most patients become cured	No
9	2012-04-12	No	Yes	No	No	No			Yes	Unknown		Intravenous drug use	Yes	No	No	No	Yes	No	4	2	Yes	Yes	Patient has not initiated treatment	Yes	Yes	Yes	Yes	Is a liver viral disease	No	Yes	No	No	No	No	Yes	Yes	Yes	No	No	No	Yes	No	No	No	Yes	No	Treatment that should be used during a limited period	Most patients become cured	No
10	2012-04-13	No	Yes	No	No	No			Yes	Unknown		Unknown	No	No	No	No	No	No	20	0	No			No	Yes	Yes	Yes	Is a liver viral disease	No	Yes	No	No	No	No	No	No	No	Yes	No	No	Yes	No	Yes	No	No	No	Treatment that should be used during a limited period	Most patients become cured	No
11	2012-04-13	No	Yes	No	No	No	2002	1		Unknown		Intravenous drug use	No	No	No	No	Yes	No	12	0	No			No	Yes	Yes	Yes	Is a liver viral disease	No	Yes	No	No	No	No	Yes	No	No	No	No	No	Yes	No	No	No	No	Yes	Treatment that should be used during a limited period	Doesn't know	No
12	2012-04-13	No	Yes	No	No	No	2000	5		Unknown		Intravenous drug use	No	No	No	No	Yes	No	3	0	No			No	Yes	Yes	Yes	Is a liver viral disease	No	No	No	No	Yes	No	No	No	No	Yes	No	No	Yes	Yes	Yes	No	No	No	Doesn't know	Doesn't know	No
13	2012-04-13	No	Yes	No	No	No	2005	11		Unknown		Intravenous drug use	No	No	No	No	No	No	0	0	No			No	Yes	Yes	Yes	Is a liver viral disease	No	Yes	No	No	No	No	Yes	Yes	No	No	No	No	No	No	Yes	No	No	No	Treatment that should be used over the lifetime	Most patients develop liver cirrhosis	No
14	2012-04-13	No	No	No	No	Yes	2000	7		Unknown		Sexual	No	No	No	No	No	No	6	0	No			Yes	Doesn't know	Yes	Yes	Is a liver viral disease	No	Yes	No	No	No	No	Yes	No	Yes	No	No	No	Yes	No	No	No	No	Yes	Treatment that should be used during a limited period	Doesn't know	No
21	2012-04-17	No	Yes	No	No	No	2007	4		Unknown		Sexual	No	No	No	Yes	Yes	No	3	0	No			No	Yes	Yes	Yes	Is a liver viral disease	No	Yes	No	No	No	No	No	No	No	No	No	Yes	Yes	No	No	No	Yes	No	Doesn't know	Most patients become cured	No
26	2012-04-18	No	Yes	No	No	No	2003			Unknown		Sexual	No	No	No	No	No	No	20	0	No			No	No	Yes	Yes	Is a liver viral disease	No	No	No	No	Yes	No	No	No	No	No	Yes	No	Yes	Yes	No	No	No	No	Treatment that should be used during a limited period	Most patients become cured	No
30	2012-04-18	No	Yes	No	No	No	1996	7		3		Intravenous drug use	No	No	No	No	Yes	No	6	0	Yes	Yes	Initiated and stopped treatment due to lack of persistence	No	Doesn't know	Yes	Yes	Is a liver viral disease	No	Yes	No	No	No	No	Yes	No	No	No	No	No	No	No	No	No	No	Yes	Treatment that should be used during a limited period	Most patients become cured	Yes
35	2012-04-19	No	Yes	No	No	No	1991			Unknown		Intravenous drug use	Yes	No	No	No	Yes	No	11	2	Yes	Yes	Patient has not initiated treatment	Yes	Yes	Yes	Yes	Is a liver viral disease	No	Yes	No	No	No	No	No	No	No	No	No	Yes	Yes	No	No	No	No	Yes	Treatment that should be used during a limited period	Most patients become cured	Yes
36	2012-04-19	No	Yes	No	No	No	1996	11		Unknown		Unknown	No	No	No	No	Yes	No	8	0	No			No	Doesn't know	Yes	Yes	Is a liver viral disease	No	Yes	No	No	No	No	Yes	Yes	No	No	No	No	Yes	Yes	Yes	No	No	No	Treatment that should be used during a limited period	Most patients become cured	No
37	2012-04-19	No	Yes	No	No	No	1998			Unknown		Intravenous drug use	No	No	No	No	No	No	11	0	No			No	Yes	Yes	Yes	Is a liver viral disease	No	Yes	No	No	No	No	Yes	Yes	No	No	No	No	Yes	Yes	Yes	No	No	No	Treatment that should be used during a limited period	Most patients become cured	No
38	2012-04-19	No	Yes	No	No	No	2000	3		Unknown		Intravenous drug use	No	No	No	No	Yes	No	11	0	No			No	Yes	Yes	Yes	Is a liver viral disease	No	Yes	No	No	No	No	No	No	No	No	No	Yes	Yes	No	Yes	Yes	No	No	Treatment that should be used during a limited period	Most patients become cured	No
39	2012-04-19	No	No	No	No	Yes			Yes			Intravenous drug use	No	No	Yes	No	Yes	No	4	0	No		Patient has not initiated treatment	No	Yes	Doesn't know	Yes	Is a liver viral disease	No	Yes	No	No	No	No	No	No	No	No	Yes	No	Yes	No	No	No	No	Yes	Treatment that should be used during a limited period	Most patients become cured	No
40	2012-04-19	No	Yes	No	No	No	2002	5		Unknown		Intravenous drug use	No	No	No	No	Yes	No	2	0	No			No	Doesn't know	Yes	Yes	Is a liver viral disease	No	No	No	No	Yes	No	No	No	No	No	No	Yes	Doesn't know	No	No	No	No	Yes	Treatment that should be used during a limited period	Doesn't know	No
41	2012-04-20	No	Yes	Yes	No	No	2001	5		Unknown		Unknown	No	No	No	No	Yes	No	1	0	No			No	No	Yes	Yes	Is a liver viral disease	No	No	No	Yes	No	No	No	No	No	No	No	Yes	No	No	No	No	Yes	No	Doesn't know	Doesn't know	No
42	2012-04-20	No	Yes	No	No	No	1997			Unknown		Unknown	No	No	No	No	Yes	Yes	4	0	Yes	Yes		No	Yes	Yes	Yes	Is a disease that affects whole body organs	No	No	No	No	Yes	No	No	Yes	Yes	No	No	No	No	No	No	Yes	No	No	Treatment that should be used during a limited period	Most patients become cured	Yes
43	2012-04-20	No	Yes	Yes	No	No	2005	8		Unknown		Other	No	No	No	No	Yes	No	13	0	No			No	Doesn't know	Yes	Yes	Is a liver viral disease	No	Yes	No	No	No	No	No	No	No	No	Yes	No	Yes	No	No	No	No	Yes	Treatment that should be used during a limited period	Most patients become cured	No
50	2012-04-23	No	Yes	No	No	No	2000	1		Unknown		Sexual	Yes	No	No	No	Yes	No	6	1	Yes	Yes	Patient has not initiated treatment	No	Yes	Yes	Yes	Is a liver viral disease	No	Yes	No	No	No	No	No	No	No	Yes	No	No	Yes	No	No	No	Yes	No	Treatment that should be used during a limited period	Doesn't know	No
51	2012-04-23	No	Yes	No	No	No	1999	4		Unknown		Unknown	Yes	Unknown	No	No	Yes	Unknown	4	2	Yes	Yes	Unknown	No	Doesn't know	Yes	Yes	Is a liver viral disease	No	No	No	Yes	No	No	No	No	No	No	No	Yes	No	No	No	No	Yes	No	Treatment that should be used over the lifetime	Doesn't know	No
52	2012-04-23	No	No	No	No	Yes	2006			Unknown		Intravenous drug use	No	No	Yes	No	Yes	No	10	2	Yes			Doesn't know	Yes	Yes	Yes	Is a liver viral disease	No	No	No	No	Yes	No	No	No	No	Yes	No	No	Yes	No	No	No	No	Yes	Treatment that should be used during a limited period	Most patients become cured	Yes
53	2012-04-23	No	Yes	No	No	No	2011	3		1a		Intravenous drug use	No	No	No	No	Yes	No	7	3	Yes			No	Yes	Yes	Yes	Is a liver viral disease	No	Yes	No	No	No	No	No	No	No	Yes	No	No	Yes	Yes	No	No	No	No	Treatment that should be used during a limited period	Most patients become cured	No
54	2012-04-23	No	Yes	No	No	No	1995	4		Unknown		Unknown	No	No	No	No	Yes	No	2	0	Yes	Yes	Patient has not initiated treatment	No	No	No	Yes	Is a liver viral disease	No	No	No	Yes	No	No	No	Yes	No	No	No	No	No	No	No	No	No	Yes	Treatment that should be used during a limited period	Doesn't know	Yes
57	2012-04-24	No	Yes	No	No	No	2006	8		Unknown		Intravenous drug use	No	No	No	No	No	No	3	0	No			Doesn't know	Yes	Yes	Yes	Is a liver viral disease	No	Yes	No	No	No	No	No	No	No	Yes	No	No	No	No	No	No	No	Yes	Treatment that should be used during a limited period	Most patients develop liver cirrhosis	No
58	2012-04-24	No	Yes	No	No	No			Yes	Unknown		Intravenous drug use	Yes	No	No	No	Yes	No	2	1	Yes	Yes		No	Yes	No	Yes	Is a liver viral disease							No	No	No	No	No	Yes	Yes	No	No	No	No	Yes	Treatment that should be used during a limited period	Most patients become cured	Yes
63	2012-04-26	No	Yes	No	No	No			Yes	Unknown		Intravenous drug use	No	No	No	No	No	No	0	0	No			No	Doesn't know	Doesn't know	Doesn't know	Is a liver viral disease	No	No	No	Yes	No	No	No	No	No	No	No	Yes	Yes	No	No	No	No	Yes	Doesn't know	Doesn't know	No
64	2012-04-26	No	Yes	No	No	No	2000	11		Unknown		Intravenous drug use	Yes	No	No	No	Yes	No	9	4	Yes		Patient has not initiated treatment	Doesn't know	Yes	Doesn't know	Yes	Is a liver viral disease	No	Yes	No	No	No	No	No	No	Yes	No	No	No	Yes	Yes	No	No	No	No	Treatment that should be used during a limited period	Most patients become cured	No
65	2012-04-26	No	Yes	No	No	No			Yes	Unknown		Intravenous drug use	No	No	No	No	Yes	Yes	8	0	No		Initiated and completed treatment as prescribed	No	Yes	Yes	Yes	Is a liver viral disease	No	Yes	No	No	No	No	No	No	No	Yes	No	No	Yes	No	Yes	No	No	No	Treatment that should be used during a limited period	Most patients become cured	Yes
70	2012-04-26	No	Yes	No	No	No	2011	2		Unknown	443750	Intravenous drug use	No	No	No	No	Yes	Yes	4	6	Yes	Yes	Initiated and stopped treatment due to lack of effectiveness	No	Yes	Yes	Yes	Is a liver viral disease	No	Yes	No	No	No	No	No	No	No	No	Yes	No	Yes	No	No	No	No	Yes	Treatment that should be used during a limited period	Most patients become cured	Yes
71	2012-04-26	No	No	No	Yes	No	2008			Unknown		Sexual	No	Yes	No	No	Yes	No	6	2	Yes	Yes	Unknown	Doesn't know	Yes	Yes	Yes	Is a liver viral disease	No	Yes	No	No	No	No	No	No	No	No	Yes	No	Yes	No	Yes	Yes	No	No	Treatment that should be used during a limited period		No
78	2012-04-27	No	Yes	No	No	No	2004	4		Unknown		Intravenous drug use	Yes	No	No	No	Yes	No	0	2	Yes	Yes		Yes	Yes	Yes	Yes	Is a liver viral disease	No	No	No	No	No	Yes	No	No	No	Yes	No	No	No	No	No	No	No	Yes	There is no treatment	Most patients become cured	No
79	2012-04-27	No	Yes	No	No	No	2011	11		Unknown		Unknown	No	No	No	No	No	No	4	0	No			Doesn't know	Doesn't know	Yes	Yes	Is a liver viral disease	No	No	No	No	Yes	No	No	No	No	No	No	Yes	Yes	No	No	No	No	Yes	Treatment that should be used during a limited period	Doesn't know	No
81	2012-04-27	No	Yes	No	Yes	No	2006	1		Unknown	300900	Intravenous drug use	No	No	No	No	Yes	No	4	3	Yes	Yes	Patient has not initiated treatment	No	Yes	Yes	Yes	Is a liver viral disease	Yes	No	No	No	Yes	No	Yes	Yes	No	No	No	No	Yes	Yes	Yes	No	No	No	Treatment that should be used during a limited period	Most patients become cured	Yes
83	2012-04-27	No	Yes	Yes	No	No	2007	7		Unknown		Intravenous drug use	No	No	No	No	Yes	No	2	0	Yes	Yes		No	Yes	Yes	Yes	Is a liver viral disease	No	No	No	No	No	Yes	Yes	No	No	No	No	No	Yes	No	No	No	No	Yes	Treatment that should be used during a limited period	Most patients become cured	Yes
84	2012-04-27	No	No	Yes	Yes	No	2011	6		Unknown		Unknown	Unknown	Unknown	Unknown	No	Yes	No	3	2	Yes	Yes	Patient has not initiated treatment	No	Yes	Yes	Yes	Is a liver viral disease	No	Yes	No	No	No	No	No	No	No	Yes	No	No	Yes	No	No	No	No	Yes	Treatment that should be used during a limited period	Most patients become cured	No
85	2012-04-27	No	Yes	No	No	No	2011	10		Unknown		Intravenous drug use	No	No	No	No	No	No	15	0	Yes	Yes		No	Yes	Yes	Yes	Is a liver viral disease	No	Yes	No	No	No	No	No	No	No	Yes	No	No	No	No	No	No	No	Yes	Treatment that should be used during a limited period	Most patients become cured	No
87	2012-04-27	No	Yes	No	No	No	2004	7		Unknown		Intravenous drug use	No	No	No	No	No	No	2	0	No			No	No	Yes	Yes	Is a liver viral disease	No	No	No	No	No	Yes	No	No	No	No	No	Yes	Yes	No	Yes	No	No	No	Treatment that should be used during a limited period	Most patients become cured	No
91	2012-04-27	No	Yes	No	Yes	No	2005			Unknown		Intravenous drug use	No	No	No	No	Yes	No	5	0	No			No	Yes	Yes	Yes	Is a liver viral disease	No	No	No	No	Yes	No	Yes	Yes	No	No	No	No	Yes	No	No	Yes	No	No	Treatment that should be used during a limited period	Most patients become cured	No
93	2012-04-27	No	Yes	No	Yes	No	2002			Unknown		Intravenous drug use	No	No	Unknown	No	No	No	1	0	No			No	Yes	Yes	Yes	Is a liver viral disease	No	Yes	No	No	No	No	Yes	No	No	No	No	No	Doesn't know	No	No	No	No	Yes	Doesn't know	Doesn't know	No
94	2012-04-27	No	Yes	Yes	Yes	No	2006	10		Unknown		Intravenous drug use	No	Yes	No	No	No	No	3	0	No			No	Yes	Yes	Yes	Is a liver viral disease	No	Yes	No	No	No	No	Yes	Yes	No	No	No	No	Doesn't know	No	No	Yes	No	No	Doesn't know	Doesn't know	No
95	2012-04-27	No	Yes	No	No	No	1996	1		Unknown		Unknown	Yes	Yes	No	No	No	No	7	3	Yes	Yes		No	Yes	Doesn't know	Yes	Is a liver viral disease	No	No	No	Yes	No	No	No	No	No	No	No	Yes	Doesn't know	No	No	No	No	Yes	Treatment that should be used during a limited period	Doesn't know	No
97	2012-04-30	No	Yes	No	No	No			Yes	Unknown		Intravenous drug use	Yes	No	No	No	Yes	No	3	3	Yes	Yes	Patient has not initiated treatment	No	Yes	Yes	Yes	Is a liver viral disease	No	Yes	No	No	No	No	No	No	Yes	No	No	No	Yes	Yes	No	No	No	No	Treatment that should be used during a limited period	Most patients become cured	No
98	2012-04-30	No	Yes	No	No	No	1999	6		Unknown		Unknown	No	No	No	No	Yes	No	4	25	Yes			No	Yes	Yes	Doesn't know	Is a liver viral disease	Yes	No	No	No	No	No	No	No	No	No	Yes	No	Yes	No	No	No	No	Yes	Treatment that should be used over the lifetime	Most patients become cured	Yes
99	2012-04-30	No	No	No	No	Yes	2000	6		Unknown		Sexual	No	No	No	No	No	No	1	0	No			No	Yes	Doesn't know	Yes	Is a liver viral disease	Yes	No	No	No	No	No	Yes	No	No	No	No	No	No	No	No	No	No	Yes	Treatment that should be used during a limited period	Most patients become cured	No
100	2012-04-30	No	Yes	No	No	No	2005	9		Unknown		Other	No	No	No	No	Yes	No	6	0	Yes	Yes	Patient has not initiated treatment	Yes	Yes	Doesn't know	Yes	Is a liver viral disease							No	Yes	Yes	No	No	No	Yes	No	No	No	No	Yes	Treatment that should be used during a limited period	Most patients become cured	No
101	2012-04-30	No	Yes	No	No	No			Yes	Unknown		Intravenous drug use	No	No	No	No	No	No	4	0	No			No	Yes	Yes	Yes	Is a liver viral disease							Yes	Yes	No	No	No	No	Yes	No	No	Yes	No	No	Treatment that should be used during a limited period	Most patients become cured	No
102	2012-04-30	No	Yes	No	No	No	2007	4		Unknown		Intravenous drug use	No	No	No	No	Yes	Yes	11	0	Yes	Yes	Initiated and completed treatment as prescribed	Yes	Yes	Yes	Yes	Is a liver viral disease	No	No	No	No	Yes	No	Yes	No	No	No	No	No	Yes	No	No	No	No	Yes	Treatment that should be used during a limited period	Most patients become cured	Yes
105	2012-04-30	No	Yes	No	No	No	2002	7		1b	179	Intravenous drug use	No	No	No	Yes	Yes	Yes	3	10	Yes	Yes	Initiated and completed treatment as prescribed	No	Yes	Yes	Yes	Is a liver viral disease	Yes	Yes	No	No	Yes	No	No	No	No	Yes	No	No	Yes	No	No	No	Yes	No	Treatment that should be used during a limited period	Most patients become cured	Yes
106	2012-04-30	No	Yes	Yes	No	No	2010	6		1		Unknown	No	No	No	No	Yes	No	11	1	Yes	Yes	Patient has not initiated treatment	No	Yes	Yes	Yes	Is a liver viral disease	No	Yes	No	No	No	No	Yes	Yes	No	No	No	No	Yes	No	Yes	No	No	No	Treatment that should be used during a limited period	Most patients become cured	No
108	2012-04-30	No	Yes	No	No	No	2002			Unknown		Intravenous drug use	Yes	No	No	No	Yes	No	2	0	Yes	Yes		Yes	Yes	Yes	Yes	Is a liver viral disease	No	No	No	No	Yes	No	No	No	No	Yes	No	No	No	Yes	No	Yes	No	No	Treatment that should be used during a limited period	Most patients develop liver cirrhosis	Yes
109	2012-04-30	No	Yes	No	No	No			Yes	Unknown		Intravenous drug use	No	No	No	No	Yes	No	7	1	Yes	Yes		Doesn't know	Yes	Doesn't know	Yes	Is a liver viral disease	No	Yes	No	No	No	No	No	No	No	No	No	Yes	Yes	Yes	Yes	No	No	No	Treatment that should be used during a limited period	Most patients become cured	No
111	2012-05-02	No	Yes	No	No	No	1998			Unknown		Intravenous drug use	No	No	No	No	Yes	Yes	2	0	No			Yes	Yes	Yes	Yes	Is a liver viral disease	No	No	No	Yes	No	No	No	No	No	No	Yes	No	No	No	Yes	No	No	No	Treatment that should be used during a limited period	Doesn't know	Yes
113	2012-04-30	No	Yes	No	No	No			Yes	Unknown		Unknown	Unknown	Yes	No	No	No	No	7	0	No			No	Yes	Doesn't know	Yes	Is a liver viral disease	No	Yes	No	No	No	No	No	No	No	No	No	Yes	Yes	No	No	No	No	Yes	Treatment that should be used during a limited period		No
115	2012-04-30	No	Yes	No	No	No	2010	11		Unknown		Intravenous drug use	No	No	No	No	Yes	No	3	10	Yes	Yes	Initiated and is still under treatment	No	Yes	Yes	Yes	Is a liver viral disease	No	Yes	No	No	No	No	Yes	No	No	No	No	No	Yes	No	No	No	No	Yes	Treatment that should be used during a limited period	Most patients become cured	Yes
116	2012-04-30	No	Yes	No	No	No	1994	5		Unknown		Sexual	No	Unknown	No	No	No	No	7	0	No			No	Yes	Yes	Yes	Is a liver viral disease	No	Yes	No	No	No	No	No	No	No	No	No	Yes	Yes	No	No	No	No	Yes	Doesn't know	Doesn't know	No
118	2012-04-30	No	No	No	No	Yes			Yes	Unknown		Intravenous drug use	Yes	No	No	No	Yes	Yes	10	2	Yes	No	Initiated and completed treatment as prescribed	Yes	Doesn't know	Doesn't know	Yes	Is a liver viral disease	No	Yes	No	No	No	No	No	No	No	No	No	Yes	Yes	No	No	No	No	Yes	Treatment that should be used during a limited period	Most patients become cured	No
119	2012-04-30	No	Yes	No	No	No			Yes	Unknown		Intravenous drug use	Yes	Unknown	No	No	No	No	3	2	Yes	Yes		Doesn't know	Doesn't know	Yes	Yes	Is a liver viral disease	No	No	Yes	No	No	No	No	No	No	Yes	No	No	No	No	No	No	Yes	No	Treatment that should be used during a limited period	Doesn't know	No
120	2012-04-30	No	Yes	No	No	No	2002	12		Unknown		Intravenous drug use	No	No	No	No	Yes	Yes	2	0	No		Initiated and completed treatment as prescribed	No	Yes	Yes	Yes	Is a disease that affects whole body organs	No	Yes	No	No	No	No	No	No	No	No	No	Yes	Yes	No	No	No	No	Yes	Treatment that should be used during a limited period	Most patients become cured	No
121	2012-04-30	No	Yes	No	Yes	No	2004	10		Unknown		Intravenous drug use	No	No	Yes	No	Yes	Yes	6	0	Yes	Yes	Initiated and completed treatment as prescribed	No	Yes	Doesn't know	Yes	Is a liver viral disease	No	Yes	No	No	No	No	No	No	No	No	Yes	No	Yes	No	No	No	No	Yes	Treatment that should be used during a limited period	Most patients become cured	Yes
122	2012-04-30	No	Yes	No	No	No	2000			Unknown		Unknown	No	No	No	No	No	No	22	0	No			No	Yes	Yes	Yes	Is a liver viral disease	No	No	No	Yes	No	No	No	No	No	No	Yes	No	Yes	No	No	No	No	Yes	Treatment that should be used during a limited period	Doesn't know	No
123	2012-05-02	No	Yes	No	No	No	2012	3		Unknown		Unknown	No	No	No	No	Yes	No	4	0	Yes			No	Yes	No	Yes	Is a liver viral disease	No	No	No	No	Yes	No	No	Yes	Yes	No	No	No	Yes	No	Yes	No	No	No	Doesn't know	Most patients become cured	No
124	2012-05-02	No	Yes	Yes	No	No	1996	0		Unknown		Intravenous drug use	No	No	No	No	No	No	25	0	No			No	Yes	Yes	Yes	Is a liver viral disease	No	Yes	Yes	No	No	No	Yes	Yes	No	No	No	No	Yes	Yes	Yes	No	No	No	Doesn't know	Doesn't know	No
125	2012-05-02	No	Yes	No	No	No	1984	0		Unknown		Intravenous drug use	No	No	No	No	No	No	24	0	Yes	No		Yes	Yes	Yes	Yes	Is a liver viral disease	No	Yes	No	No	No	No	Yes	Yes	No	No	No	No	Yes	No	No	No	Yes	No	There is no treatment	Doesn't know	No
127	2012-05-02	No	Yes	No	No	No	1997	7		Unknown	918	Sexual	Yes	No	No	No	No	No	6	3	No			Doesn't know	Yes	Doesn't know	Yes	Is a liver viral disease	No	Yes	No	No	No	No	No	No	No	Yes	No	No	Yes	No	No	No	No	Yes	Treatment that should be used during a limited period	Most patients become cured	No
130	2012-05-02	No	Yes	No	No	No	1993			Unknown		Intravenous drug use	Yes	Yes	No	No	Yes	Yes	5	3	Yes			Yes	Yes	Yes	Yes	Is a liver viral disease	No	Yes	No	No	No	No	No	No	No	Yes	No	No	Yes	No	No	No	Yes	No	Treatment that should be used during a limited period	Most patients become cured	No
132	2012-05-02	No	Yes	No	No	No			Yes	Unknown		Intravenous drug use	No	No	No	No	No	No	69	0	No			Yes	Doesn't know	Yes	Yes	Is a liver viral disease	No	No	Yes	No	No	No	No	No	No	No	No	Yes	Yes	No	No	No	Yes	No	Treatment that should be used during a limited period	Most patients become cured	No
133	2012-05-03	No	Yes	No	No	No	2002	3		Unknown		Unknown	No	No	No	No	Yes	No	5	0	No		Initiated and stopped treatment due to lack of persistence	No	Yes	Yes	Yes	Doesn't know	No	No	No	No	Yes	No	No	No	Yes	No	No	No		No	No	No	No	Yes	Treatment that should be used during a limited period	Doesn't know	No
135	2012-05-03	No	Yes	No	No	No	1999	1		Unknown		Intravenous drug use	Yes	No	No	No	Yes	Yes	5	2	Yes	Yes	Unknown	No	No	Yes	Yes	Is a liver viral disease	No	No	No	No	Yes	No	No	No	No	No	Yes	No	Doesn't know	No	No	No	No	Yes	Treatment that should be used during a limited period	Doesn't know	No
136	2012-05-03	No	Yes	No	No	No	2007			Unknown		Sexual	No	No	No	No	No	No	10	0	Yes	Yes		No	Yes	Doesn't know	Yes	Is a liver viral disease	No	Yes	No	No	No	No	No	Yes	No	No	No	No	No	No	No	No	Yes	No	Treatment that should be used during a limited period	Most patients become cured	No
139	2012-05-03	No	No	No	Yes	No	2006	6		Unknown		Post-transfusion	No	No	No	No	Yes	No	3	0	No			No	Yes	Doesn't know	Yes	Is a liver viral disease	No	Yes	No	No	No	No	No	No	No	Yes	No	No	No	No	No	No	No	Yes	There is no treatment	Doesn't know	No
141	2012-05-04	No	Yes	No	No	No	1992	12		4		Sexual	No	No	No	Unknown	Yes	Yes	23	5	Yes	Yes	Initiated and stopped treatment due to adverse events	No	Yes	Yes	Yes	Is a liver viral disease	No	Yes	No	No	No	No	No	No	No	No	Yes	No	Yes	No	No	No	Yes	No	Treatment that should be used during a limited period	Most patients become cured	Yes
144	2012-05-04	No	Yes	No	No	No	1992	0		Unknown		Intravenous drug use	No	Yes	No	No	No	No	22	0	No			No	Yes	Yes	Yes	Doesn't know	No	No	Yes	No	No	Yes	No	No	No	No	No	Yes	No	No	No	No	No	Yes	There is no treatment	Doesn't know	No
145	2012-05-04	No	Yes	No	No	No			Yes	Unknown		Intravenous drug use	No	No	No	No	Yes	No	4	0	No			No	Yes	Yes	Yes	Is a liver viral disease	No	Yes	No	No	No	No	No	No	No	Yes	No	No	Yes	Yes	No	No	No	No	Treatment that should be used during a limited period	Doesn't know	No
146	2012-05-04	No	Yes	No	No	No			Yes	Unknown		Intravenous drug use	Yes	No	No	No	Yes	No		2	Yes		Patient has not initiated treatment	No	Yes	Yes	Yes	Is a liver viral disease	No	Yes	No	No	No	No	No	No	No	Yes	No	No	Yes	Yes	Yes	No	No	No	Treatment that should be used during a limited period	Most patients become cured	No
147	2012-05-03	No	Yes	No	No	No	2011	3		Unknown		Unknown	No	No	No	No	No	No	7	0	No			No	Doesn't know	Yes	Doesn't know	Doesn't know	No	No	No	No	Yes	No	No	No	No	No	No	Yes	Doesn't know	No	No	No	No	Yes	Doesn't know	Doesn't know	No
148	2012-05-03	No	Yes	No	No	No	2002	0		Unknown		Unknown	No	No	No	No	No	No	6	0	No			No	Yes	Yes	Yes	Doesn't know	No	Yes	No	No	No	No	No	No	No	No	Yes	No	Yes	No	No	No	No	Yes	Treatment that should be used during a limited period	Most patients become cured	No
153	2012-05-04	No	Yes	No	No	No	1999	7		Unknown		Intravenous drug use	No	No	No	No	No	No	3	0	No			No	No	Yes	Yes	Is a liver viral disease	No	No	No	No	Yes	No	No	No	No	No	Yes	No	Doesn't know	No	Yes	No	No	No	Doesn't know	Doesn't know	No
157	2012-05-04	No	Yes	No	No	No			Yes	Unknown		Sexual	No	No	Yes	No	No	No	7	0	No			No	Yes	Yes	Yes	Is a liver viral disease	No	Yes	No	No	No	No	No	No	No	Yes	No	No	Yes	No	No	No	No	Yes	Treatment that should be used during a limited period	Most patients become cured	Yes
158	2012-05-04	No	Yes	No	No	No	1998			1	50	Intravenous drug use	Yes	Yes	No	No	Yes	Yes	2	0	Yes			No	Yes	Yes	Yes	Is a liver viral disease	No	Yes	No	No	No	No	Yes	No	No	No	No	No	Yes	Yes	No	Yes	No	No	Treatment that should be used during a limited period	Most patients become cured	No
161	2012-05-07	No	Yes	No	No	No			Yes	Unknown		Intravenous drug use	No	No	No	No	Yes	Yes	3	0	No		Initiated and completed treatment as prescribed	No	Yes	Yes	Yes	Is a liver viral disease	No	Yes	No	No	No	No	No	No	No	No	No	Yes	Yes	No	No	No	No	Yes	Treatment that should be used during a limited period	Most patients become cured	No
162	2012-05-07	No	Yes	No	No	No			Yes	Unknown		Intravenous drug use	No	No	No	No	Yes	Yes	6	0	No		Initiated and completed treatment as prescribed	No	Yes	Yes	Yes	Is a liver viral disease	No	Yes	No	No	No	No	No	No	No	Yes	No	No	Yes	No	No	No	No	Yes	Treatment that should be used during a limited period	Most patients become cured	No
163	2012-05-07	No	Yes	No	No	No	1996	12		Unknown		Intravenous drug use	No	No	No	No	Yes	Yes	7	1	Yes	Yes	Initiated and completed treatment as prescribed	No	Yes	Yes	Yes	Is a liver viral disease	No	Yes	No	No	No	No	No	Yes	No	No	No	No	Yes	No	Yes	Yes	No	No	Treatment that should be used during a limited period	Most patients become cured	No
164	2012-05-07	No	Yes	No	No	No	1999	12		Unknown		Intravenous drug use	Yes	No	No	No	Yes	No	6	4	Yes			No	No	Yes	Yes	Doesn't know	No	Yes	No	No	No	No	Yes	No	No	No	No	No	Doesn't know	No	No	No	No	Yes	Treatment that should be used during a limited period	Doesn't know	No
166	2012-05-07	No	No	No	Yes	No	2012	1				Unknown	No	No	No	No	Yes	No	8	1	Yes	Yes		No	Doesn't know	Doesn't know	Yes	Doesn't know	No	No	No	Yes	No	No	No	No	No	No	No	Yes	Yes	No	No	No	No	Yes	Doesn't know	Doesn't know	No
170	2012-05-07	No	Yes	No	No	No	2005	4		Unknown		Intravenous drug use	No	No	No	No	No	No	4	0	No			Yes	Yes	Yes	Yes	Is a liver viral disease	No	No	No	No	No	Yes	Yes	No	No	No	No	No	Yes	No	Yes	No	No	No	Treatment that should be used during a limited period	Doesn't know	No
171	2012-05-07	No	Yes	No	No	No	1991	0		Unknown		Sexual	Yes	Unknown	No	No	Yes	Yes	20	0	Yes	Yes	Initiated and completed treatment as prescribed	Doesn't know	Doesn't know	Yes	Yes	Doesn't know	No	Yes	Yes	No	Yes	No	No	No	No	No	No	Yes	No	Yes	No	No	No	No	Treatment that should be used during a limited period	Doesn't know	No
173	2012-05-07	No	Yes	No	No	No	2001	4		Unknown	0	Intravenous drug use	Yes	No	No	No	No	No	4	1	Yes	Yes		No	Yes	Yes	Yes	Is a liver viral disease	No	Yes	No	No	No	No	No	No	No	No	No	Yes	Yes	Yes	No	No	No	No	Treatment that should be used during a limited period	Most patients become cured	Yes
174	2012-05-07	No	Yes	Yes	No	No	2000	0		Unknown		Intravenous drug use	Yes	Unknown	No	No	Yes	No	11	1	Yes	Yes		No	Yes	Doesn't know	Yes	Is a liver viral disease	No	Yes	Yes	No	No	No	No	No	No	No	No	Yes	Doesn't know	Yes	No	Yes	No	No	Doesn't know	Doesn't know	No
175	2012-05-07	No	Yes	No	No	No			Yes	Unknown		Intravenous drug use	Unknown	Unknown	Unknown	Unknown	Yes	Yes	6	3	No			No	Yes	Yes	Yes	Is a liver viral disease	No	Yes	No	No	No	No	Yes	Yes	No	No	No	No	Yes	No	No	No	No	Yes	Treatment that should be used during a limited period	Most patients become cured	Yes
177	2012-05-07	No	Yes	Yes	No	No	2012	5		Unknown		Other	No	No	No	No	No	No	3	0	No			No	Yes	Yes	Yes	Is a liver viral disease	No	No	No	No	Yes	No	No	No	No	No	Yes	No	Yes	No	No	No	Yes	No	Treatment that should be used during a limited period	Most patients become cured	Yes
178	2012-05-07	No	Yes	No	No	No			Yes	Unknown		Intravenous drug use	Yes	Unknown	Unknown	Unknown	No	No	6	0	No			No	Yes	Yes	Yes	Is a liver viral disease	No	Yes	No	No	No	No	Yes	No	No	No	No	No	Yes	Yes	Yes	Yes	No	No	Treatment that should be used during a limited period	Most patients become cured	No
186	2012-05-07	No	Yes	No	No	No	2007	6		Unknown		Sexual	No	No	No	No	No	No	6	0	No			No	Yes	Yes	Yes	Is a liver viral disease	No	Yes	No	No	No	No	No	No	No	No	No	Yes	Yes	No	No	No	No	Yes	Treatment that should be used during a limited period	Most patients become cured	No
189	2012-05-08	No	Yes	No	No	No			Yes	Unknown		Intravenous drug use	No	No	No	No	Yes	No	20	0	No			No	Yes	Yes	Yes	Is a liver viral disease	No	Yes	No	No	No	No	No	No	No	Yes	No	No	Yes	No	No	Yes	No	No	Treatment that should be used during a limited period	Most patients become cured	Yes
190	2012-05-08	No	Yes	No	No	No	2007	5		Unknown		Intravenous drug use	No	No	No	No	No	No	6	0	No			No	Yes	Yes	Yes	Is a liver viral disease	No	No	No	No	Yes	No	No	No	No	No	No	Yes	Yes	No	No	No	No	Yes	Treatment that should be used during a limited period	Doesn't know	No
193	2012-05-08	No	Yes	No	No	No	1989	7		Unknown		Intravenous drug use	No	No	No	No	Yes	Yes	6	0	No		Initiated and completed treatment as prescribed	No	No	Yes	Yes	Is a liver viral disease	No	Yes	No	No	No	No	Yes	Yes	No	No	No	No	Yes	No	No	No	No	Yes	Treatment that should be used during a limited period	Most patients become cured	Yes
195	2012-05-08	No	Yes	No	No	No	2001	5		Unknown		Unknown	No	No	No	No	Yes	No	4	6	Yes	Yes	Patient has not initiated treatment	No	Yes	Doesn't know	Yes	Is a liver viral disease	No	Yes	No	No	No	No	Yes	Yes	No	No	No	No	Yes	No	No	No	No	Yes	Treatment that should be used during a limited period	Most patients become cured	No
200	2012-05-08	No	Yes	No	Yes	No	2008	6		Unknown		Intravenous drug use	No	No	No	Yes	No	No	0	0	No			No	Doesn't know	Yes	Yes	Is a liver viral disease	No	No	Yes	No	No	No	No	No	No	No	No	Yes	Yes	No	No	No	No	Yes	Treatment that should be used during a limited period	Most patients become cured	No
201	2012-05-08	No	Yes	No	Yes	No	2002	4		Unknown		Intravenous drug use	No	No	No	No	No	No	0	0	No			Doesn't know	Yes	Yes	Yes	Is a liver viral disease	No	No	No	No	No	Yes	No	No	No	No	No	Yes	Doesn't know	No	No	No	No	Yes	Doesn't know	Doesn't know	No
202	2012-05-08	No	Yes	Yes	Yes	No	2003	7		Unknown		Intravenous drug use	No	No	No	No	Yes	No	0	0	No			Doesn't know	Doesn't know	Doesn't know	Yes	Is a liver viral disease	No	No	No	No	Yes	No	No	No	No	No	No	Yes	Yes	No	No	No	No	Yes	Treatment that should be used during a limited period	Doesn't know	No
204	2012-05-09	No	Yes	No	No	No	2005	6		Unknown		Unknown	Yes	Yes	No	No	Yes	No	5	1	Yes	Yes	Patient has not initiated treatment	Doesn't know	Yes	No	Yes	Is a liver viral disease	No	Yes	No	No	No	No	No	No	No	Yes	No	No	Yes	No	No	No	Yes	No	Doesn't know	Doesn't know	Yes
205	2012-05-09	No	Yes	No	No	No	1999	1		Unknown		Intravenous drug use	Yes	Yes	No	No	Yes	No	1	3	Yes	No	Patient has not initiated treatment	No	Yes	Doesn't know	Yes	Is a disease that affects whole body organs	No	No	Yes	No	No	No	Yes	Yes	No	No	No	No	No	Yes	No	No	No	No	Treatment that should be used during a limited period	Doesn't know	No
206	2012-05-09	No	Yes	No	No	No			Yes	Unknown		Intravenous drug use	No	No	No	No	Yes	No	7	0	Yes	Yes		No	Yes	Yes	Yes	Is a liver viral disease	No	Yes	No	No	No	No	Yes	No	Yes	No	No	No	Yes	No	No	No	No	Yes	Treatment that should be used during a limited period	Most patients become cured	No
207	2012-05-09	No	Yes	No	No	No	1997	1		Unknown		Intravenous drug use	No	No	No	No	Yes	No	8	0	No			Yes	Yes	Doesn't know	Yes	Is a liver viral disease	No	Yes	No	No	No	No	Yes	No	No	No	No	No	Yes	No	Yes	No	No	No	Treatment that should be used during a limited period	Doesn't know	No
208	2012-05-09	No	Yes	No	No	No	1996	4		Unknown		Unknown	No	No	No	No	No	No	6	0	No			No	Yes	Doesn't know	Yes	Is a liver viral disease	No	Yes	No	No	No	No	No	No	No	No	No	Yes	Yes	No	No	No	No	Yes	Treatment that should be used during a limited period	Most patients become cured	Yes
209	2012-05-09	No	Yes	No	No	No	2001	9		Unknown		Other	No	No	No	No	Yes	Yes	5	2	Yes	No	Initiated and completed treatment as prescribed	No	Yes	Yes	Yes	Is a liver viral disease	No	Yes	No	No	No	No	No	No	No	Yes	No	No	No	No	No	No	No	Yes	Treatment that should be used during a limited period	Most patients become cured	No
210	2012-05-09	No	Yes	No	No	No	1988	5		Unknown		Unknown	No	Yes	No	No	No	No	5	0	No			Doesn't know	Doesn't know	Doesn't know	Yes	Is a liver viral disease	Yes	Yes	No	No	Yes	No	No	No	No	Yes	No	No	Doesn't know	No	No	No	No	Yes	Doesn't know	Doesn't know	No
213	2012-05-09	No	Yes	No	No	No	1998	2		1		Unknown	Yes	No	Yes	No	No	No	7	1	Yes	Yes		No	No	No	Yes	Is a liver viral disease	Yes	Yes	No	No	Yes	No	No	No	No	Yes	No	No	Yes	Yes	No	No	No	No	Treatment that should be used during a limited period	Most patients become cured	Yes
220	2012-05-09	No	Yes	No	No	No			Yes	Unknown		Intravenous drug use	No	No	No	No	No	No	6	0	No			No	Yes	Yes	Doesn't know	Is a liver viral disease	No	Yes	No	No	No	No	No	No	No	No	No	Yes	Yes	No	No	No	No	Yes	Treatment that should be used during a limited period	Doesn't know	Yes
221	2012-05-10	No	Yes	No	No	No	2001	5		Unknown		Sexual	No	Yes	No	No	No	No	8	0	No			Yes	Yes	Yes	Yes	Is a liver viral disease	No	Yes	No	No	No	No	Yes	No	No	No	No	No	No	No	Yes	No	No	No	Doesn't know	Most patients become cured	No
222	2012-05-10	No	Yes	No	No	No	1992	10		Unknown		Intravenous drug use	Yes	No	No	No	Yes	Yes	8	1	Yes	Yes	Initiated and completed treatment as prescribed	Yes	Yes	Yes	Yes	Is a liver viral disease	No	Yes	No	No	No	No	Yes	No	No	No	No	No	Yes	No	No	No	No	Yes	Treatment that should be used during a limited period	Most patients become cured	Yes
223	2012-05-10	No	Yes	No	No	No	2000	10		Unknown		Intravenous drug use	No	No	No	No	Yes	No	1	0	No			No	Yes	Yes	Yes	Is a disease that affects whole body organs	No	Yes	No	No	No	No	No	No	No	No	No	Yes	No	Yes	No	No	No	No	Treatment that should be used during a limited period	Most patients develop liver cirrhosis	No
225	2012-05-10	No	Yes	No	No	No			Yes	Unknown		Post-transfusion	No	No	No	No	Yes	No	4	0	No			No	Yes	Doesn't know	Yes	Is a liver viral disease	No	Yes	No	No	No	No	Yes	No	No	No	No	No	Yes	No	No	No	No	Yes	Treatment that should be used during a limited period	Most patients become cured	No
227	2012-05-10	No	Yes	No	No	No	2007	8		Unknown		Intravenous drug use	No	No	No	No	No	No	1	0	No			No	No	Yes	Yes	Is a liver viral disease	No	Yes	No	No	No	No	No	No	No	No	No	Yes	Yes	No	No	No	No	Yes	Treatment that should be used during a limited period	Most patients become cured	No
228	2012-05-10	No	Yes	No	No	No	1992	5		Unknown		Unknown	No	No	No	No	No	No	1	0	No			No	Yes	Yes	Yes	Is a liver viral disease	Yes	Yes	Yes	No	No	No	No	No	No	Yes	No	No	No	No	Yes	No	No	No	Treatment that should be used during a limited period	Most patients become cured	No
230	2012-05-10	Yes	Yes	Yes	No	No	2006	3		Unknown		Intravenous drug use	Yes	No	No	No	Yes	No	2	2	Yes	Yes		No	Yes	Yes	Yes	Is a liver viral disease	No	Yes	No	No	No	No	No	No	No	No	Yes	No	No	No	No	No	Yes	No	Treatment that should be used during a limited period	Most patients become cured	No
231	2012-05-10	No	Yes	No	No	No			Yes	Unknown		Intravenous drug use	Yes	No	No	No	Yes	Yes	4	1	Yes	Yes	Initiated and completed treatment as prescribed	No	Yes	Yes	Yes	Is a liver viral disease	No	No	No	No	Yes	No	No	No	No	No	No	Yes	Yes	Yes	No	Yes	No	No	Treatment that should be used during a limited period	Most patients become cured	Yes
233	2012-05-10	No	Yes	No	No	No	2006	11		Unknown		Intravenous drug use	No	No	No	No	Yes	No	6	0	No			No	Yes	Yes	Yes	Is a liver viral disease	No	Yes	No	No	No	No	No	No	No	No	Yes	No	Yes	No	No	No	No	Yes	Treatment that should be used during a limited period	Most patients become cured	No
234	2012-05-10	No	Yes	No	Yes	No	2007	1		Unknown		Intravenous drug use	No	No	No	No	Yes	Yes	2	0	No		Initiated and completed treatment as prescribed	No	Yes	Yes	Yes	Is a liver viral disease	No	Yes	No	No	No	No	No	No	No	No	Yes	No	Yes	Yes	Yes	No	No	No	Treatment that should be used during a limited period	Most patients become cured	No
235	2012-05-10	No	Yes	No	No	No	2003	1		Unknown		Intravenous drug use	Unknown	Unknown	Unknown	Unknown	Yes	Yes	3	4	Yes	Yes	Initiated and is still under treatment	No	Yes	Yes	Yes	Is a liver viral disease	No	Yes	No	No	No	No	Yes	No	Yes	No	No	No	Yes	Yes	No	No	No	No	Treatment that should be used during a limited period	Most patients become cured	No
237	2012-05-10	No	Yes	No	No	No			Yes	Unknown		Unknown	Yes	No	No	No	No	No	1	1	Yes	No		No	No	Yes	Yes	Is a liver viral disease	No	No	No	No	Yes	No	No	No	No	No	Yes	No	Yes	No	No	No	Yes	No	Treatment that should be used during a limited period	Most patients become cured	No
239	2012-05-10	No	No	No	Yes	No	2010	4		Unknown		Sexual	No	No	No	No	Yes	No	12	2	Yes	Yes	Patient has not initiated treatment	No	Yes	Yes	Yes	Is a liver viral disease	No	Yes	No	No	No	No	Yes	No	No	No	No	No	Yes	No	No	No	No	Yes	Treatment that should be used during a limited period	Most patients become cured	No
240	2012-05-11	No	Yes	No	No	No	1999	7		Unknown		Intravenous drug use	Yes	No	No	No	Yes	No	49	1	Yes	No		No	Yes	No	Yes	Is a liver viral disease	No	No	No	No	No	Yes	No	No	No	No	Yes	No	Yes	Yes	No	Yes	No	No	Treatment that should be used during a limited period	Most patients develop liver cirrhosis	No
242	2012-05-11	No	Yes	No	No	No	2001	8		Unknown		Intravenous drug use	No	No	No	No	Yes	Yes	6	0	Yes	Yes	Initiated and completed treatment as prescribed	No	No	Yes	Yes	Is a liver viral disease	No	Yes	No	No	No	No	No	No	No	No	No	Yes	Yes	No	Yes	Yes	No	No	Treatment that should be used during a limited period	Most patients become cured	Yes
246	2012-05-09	No	No	No	No	Yes	2001	8		3		Intravenous drug use	No	No	Yes	Yes	Yes	Yes	27	0	Yes	Yes	Initiated and stopped treatment due to adverse events	No	Yes	Yes	Yes	Is a liver viral disease	No	No	No	No	Yes	No	Yes	Yes	Yes	No	No	No	Yes	No	No	No	No	Yes	Treatment that should be used during a limited period	Most patients become cured	Yes
247	2012-05-11	Yes	Yes	No	No	No	1993	7		Unknown		Intravenous drug use	No	No	No	No	Yes	No	0	0	Yes	Yes	Initiated and completed treatment as prescribed	No	Yes	Yes	Yes	Is a liver viral disease	No	Yes	No	No	No	No	No	No	No	Yes	No	No	Yes	No	Yes	No	No	No	Treatment that should be used during a limited period	Most patients become cured	No
249	2012-05-11	No	Yes	No	No	No	2004	7		Unknown		Unknown	Yes	Yes	No	No	Yes	No	4	6	Yes	Yes		No	No	No	Yes	Doesn't know	Yes	No	No	No	No	No	No	No	No	No	Yes	No	Yes	No	Yes	No	No	No	Doesn't know	Doesn't know	No
250	2012-05-11	Yes	Yes	No	No	No	2000	6		1		Intravenous drug use	Yes	No	No	No	Yes	Yes	12	1	Yes	Yes	Initiated and stopped treatment due to lack of effectiveness	No	Yes	Yes	Yes	Is a liver viral disease	No	Yes	No	No	No	No	Yes	No	No	No	No	No	Yes	No	Yes	No	No	No	Treatment that should be used during a limited period	Most patients become cured	No
252	2012-05-11	No	Yes	No	No	No	1983	6		Unknown		Intravenous drug use	No	No	Yes	No	Yes	No	10	0	No			No	No	Yes	Yes	Is a liver viral disease	No	Yes	No	No	No	No	No	No	No	Yes	No	No	Yes	No	No	No	No	Yes	Treatment that should be used during a limited period	Most patients become cured	No
253	2012-05-11	No	No	No	No	No			Yes	Unknown		Intravenous drug use	No	No	Yes	No	Yes	No	5	1	Yes	Yes		Yes	Yes	Yes	Yes	Is a liver viral disease	No	Yes	No	No	No	No	Yes	No	No	No	No	No	Yes	Yes	Yes	Yes	No	No	Doesn't know	Doesn't know	No
254	2012-05-11	No	Yes	No	No	No			Yes	Unknown		Sexual	No	No	No	Yes	Unknown	Unknown	6	0	Yes	No		No	Yes	Doesn't know	Yes	Is a liver viral disease	No	Yes	No	No	No	No	No	No	No	No	No	Yes	Yes	No	No	No	No	Yes	Treatment that should be used over the lifetime	Most patients become cured	No
255	2012-05-11	No	Yes	No	No	No	2010	12		Unknown		Intravenous drug use	No	No	No	No	No	No	8	0	No			No	Yes	Yes	Yes	Is a liver viral disease	Yes	Yes	No	No	Yes	No	No	No	No	Yes	No	No	Yes	No	No	No	Yes	No	Treatment that should be used during a limited period	Doesn't know	No
256	2012-05-11	No	Yes	No	No	No			Yes	Unknown		Unknown	No	No	No	No	No	No	1	0	No			No	No	Yes	Yes	Is a liver viral disease	No	Yes	No	No	No	No	No	No	No	No	Yes	No	Yes	No	No	No	Yes	No	Treatment that should be used during a limited period	Most patients become cured	No
257	2012-05-10	No	Yes	No	No	No			Yes	Unknown		Intravenous drug use	No	No	No	No	Yes	No	2	1	Yes	Yes	Patient has not initiated treatment	No	Yes	Yes	Yes	Is a liver viral disease	No	Yes	No	No	No	No	Yes	Yes	No	No	No	No	Yes	Yes	No	No	No	No	Treatment that should be used during a limited period	Most patients become cured	Yes
258	2012-05-14	No	Yes	No	No	No	2002	6		Unknown		Intravenous drug use	No	No	No	No	No	No	14	0	No			Doesn't know	Yes	Doesn't know	Yes	Is a liver viral disease	No	No	No	Yes	No	No	No	No	No	Yes	No	No	Doesn't know	No	No	No	No	Yes	Doesn't know	Doesn't know	No
259	2012-05-14	No	No	No	No	Yes	1990	6		Unknown		Intravenous drug use	No	No	Yes	No	No	No	10	0	No			No	Yes	Doesn't know	Yes	Is a liver viral disease	Yes	Yes	Yes	No	No	No	Yes	Yes	No	No	No	No	Yes	No	No	Yes	No	No	Treatment that should be used during a limited period	Most patients become cured	Yes
260	2012-05-14	No	Yes	No	No	No	1999	10		Unknown		Sexual	No	No	Yes	No	Yes	Yes	3	0	Yes	Yes	Initiated and completed treatment as prescribed	No	Yes	Yes	Yes	Is a liver viral disease	No	Yes	No	No	No	No	Yes	No	No	No	No	No	Yes	No	Yes	No	No	No	Treatment that should be used during a limited period	Most patients become cured	No
262	2012-05-14	No	Yes	No	No	No	2002	2		Unknown		Sexual	Yes	No	No	No	No	No	4	1	Yes	No		No	Doesn't know	Doesn't know	Doesn't know	Doesn't know	No	No	No	Yes	No	No	No	No	No	No	No	Yes	Yes	No	No	No	No	Yes	Doesn't know	Doesn't know	No
263	2012-05-14	No	Yes	No	No	No	1999	8		Unknown		Intravenous drug use	No	No	No	No	No	No	7	2	Yes	Yes	Initiated and is still under treatment	Yes	Doesn't know	Doesn't know	Yes	Is a liver viral disease	No	Yes	No	No	No	No	No	No	No	Yes	No	No	Yes	No	No	No	No	Yes	Treatment that should be used over the lifetime	Most patients become cured	No
264	2012-05-14	No	Yes	No	No	No			Yes	Unknown		Intravenous drug use	No	Yes	No	No	No	No	12	0	No			No	Yes	Yes	Yes	Is a liver viral disease	No	Yes	No	No	No	No	Yes	Yes	No	No	No	No	Yes	No	No	No	No	Yes	Treatment that should be used during a limited period	Most patients become cured	No
265	2012-05-14	No	Yes	No	No	No			Yes	Unknown		Intravenous drug use	Yes	Yes	No	Yes	Yes	No	12	6	Yes	Yes	Patient has not initiated treatment	No	Yes	Yes	Yes	Is a liver viral disease	No	Yes	No	No	No	No	No	No	No	No	Yes	No	Yes	No	No	No	Yes	No	Treatment that should be used during a limited period	Most patients become cured	Yes
266	2012-05-14	No	Yes	No	No	No	1999	1		Unknown		Unknown	No	No	No	No	Unknown	No	3	0	No			No	Yes	Yes	Yes	Is a liver viral disease	No	Yes	No	No	No	No	Yes	No	No	No	No	No	Doesn't know	No	Yes	No	No	No	Doesn't know	Doesn't know	No
268	2012-05-14	No	Yes	No	No	No			Yes	Unknown		Unknown	No	No	No	No	No	No	4	0	No			No	Yes	Yes	Yes	Is a liver viral disease	No	Yes	No	No	No	No	Yes	Yes	No	No	No	No	Yes	No	No	No	No	Yes	Treatment that should be used during a limited period	Most patients become cured	No
269	2012-05-09	No	Yes	No	No	No			Yes	Unknown		Intravenous drug use	No	No	No	No	No	No	9	0	No			No	No	Yes	Yes	Is a liver viral disease	No	Yes	No	No	No	No	No	No	No	No	Yes	No	Doesn't know	No	No	No	No	Yes	Treatment that should be used during a limited period	Doesn't know	No
272	2012-05-14	No	Yes	No	No	No	2008	3		Unknown		Intravenous drug use	No	No	No	No	Yes	Yes	9	1	Yes	No	Initiated and stopped treatment due to adverse events	No	Yes	Yes	Yes	Is a disease that affects whole body organs	No	Yes	No	No	No	No	No	No	No	Yes	No	No	Yes	No	Yes	No	No	No	Treatment that should be used during a limited period	Most patients become cured	Yes
276	2012-05-14	No	Yes	No	Yes	No			Yes	Unknown		Intravenous drug use	No	No	No	Yes	No	No	12	0	No			No	Yes	Yes	Yes	Is a liver viral disease	No	Yes	No	No	No	No	Yes	No	No	No	No	No	Yes	Yes	Yes	Yes	No	No	Treatment that should be used during a limited period	Most patients develop liver cirrhosis	No
277	2012-05-14	No	Yes	No	No	No			Yes	Unknown	0	Intravenous drug use	Yes	No	No	No	Yes	No	24	1	Yes	Yes		Doesn't know	Yes	Yes	Yes	Doesn't know	Yes	Yes	Yes	No	No	No	No	No	No	No	No	Yes	Yes	No	No	No	No	Yes	Treatment that should be used during a limited period	Most patients become cured	Yes
278	2012-05-14	No	Yes	No	No	No	1996	3		Unknown		Intravenous drug use	No	No	No	No	No	No	5	0	No			Yes	Yes	Yes	Yes	Doesn't know	No	No	No	No	Yes	No	Yes	No	No	No	No	No	Doesn't know	No	No	No	No	Yes	Treatment that should be used during a limited period	Most patients become cured	No
283	2012-05-15	No	Yes	No	No	No	1989	7		Unknown		Intravenous drug use	No	No	No	No	Yes	Yes	6	0	No		Initiated and stopped treatment due to adverse events	No	No	Yes	Yes	Is a liver viral disease	No	Yes	No	No	No	No	No	No	No	No	Yes	No	Yes	No	No	No	No	Yes	Doesn't know	Most patients become cured	No
284	2012-05-15	No	Yes	No	No	No	1999	5		Unknown		Intravenous drug use	No	No	No	No	Yes	No	4	0	No			No	Doesn't know	Yes	Doesn't know	Is a liver viral disease	No	No	No	No	Yes	No	No	No	No	No	Yes	No	Doesn't know	No	No	No	No	Yes	Treatment that should be used during a limited period	Most patients become cured	No
288	2012-05-15	No	Yes	Yes	No	No	2006	12		Unknown		Intravenous drug use	No	No	No	No	No	No	3	0	No			Doesn't know	Yes	Yes	Yes	Is a liver viral disease	No	No	No	No	Yes	No	No	No	No	No	No	Yes	Yes	No	No	No	Yes	No	Treatment that should be used during a limited period	Doesn't know	No
290	2012-05-15	No	Yes	Yes	No	No	2004	9		Unknown		Intravenous drug use	No	No	No	No	Yes	No	6	0	No			Doesn't know	No	Yes	Yes	Is a liver viral disease	No	Yes	No	No	No	No	No	No	No	No	No	Yes	Yes	No	Yes	No	No	No	Treatment that should be used during a limited period	Most patients become cured	No
291	2012-05-15	No	Yes	No	No	No	2006	8		Unknown		Intravenous drug use	Yes	No	No	No	Yes	Yes	1	1	Yes	Yes	Initiated and completed treatment as prescribed	No	Yes	Yes	Yes	Is a liver viral disease	No	Yes	No	No	No	No	No	No	No	Yes	No	No	No	No	No	No	Yes	No	Treatment that should be used during a limited period	Most patients become cured	Yes
292	2012-05-16	No	Yes	No	No	No	2001	11		Unknown		Intravenous drug use	No	No	No	Yes	Yes	Yes	2	2	Yes	Yes	Initiated and stopped treatment due to adverse events	Yes	Yes	Yes	Yes	Is a liver viral disease	No	Yes	No	No	No	No	No	No	No	Yes	No	No	Yes	No	No	No	Yes	No	Treatment that should be used during a limited period	Most patients become cured	No
294	2012-05-14	No	No	No	No	Yes	1998	7		Unknown		Intravenous drug use	No	No	No	No	Yes	Yes	6	0	Yes	Yes	Initiated and completed treatment as prescribed	Doesn't know	Yes	Yes	Yes	Is a liver viral disease	No	Yes	No	No	No	No	Yes	Yes	No	No	No	No	Yes	No	Yes	No	No	No	Treatment that should be used during a limited period	Most patients become cured	Yes
296	2012-05-16	No	Yes	No	No	No	2007	9		Unknown		Unknown	Unknown	Yes	No	No	No	No	15	0	No			Doesn't know	Doesn't know	Doesn't know	Doesn't know	Is a liver viral disease	No	No	No	No	Yes	No	No	No	No	No	Yes	No	Yes	No	No	No	Yes	No	Treatment that should be used over the lifetime	Doesn't know	No
297	2012-05-16	No	Yes	No	No	No	2002	11		Unknown		Post-transfusion	No	No	No	Yes	Yes	No	5	0	No		Patient has not initiated treatment	No	Yes	Doesn't know	Yes	Is a liver viral disease	No	Yes	No	No	No	No	No	No	No	No	Yes	No	Yes	No	Yes	No	No	No	Treatment that should be used during a limited period	Most patients become cured	Yes
299	2012-05-16	No	Yes	No	No	No	1990	4		1		Unknown	Yes	Yes	No	No	Yes	Yes	10	1	Yes	Yes	Initiated and stopped treatment due to adverse events	No	Yes	Yes	Yes	Is a liver viral disease	No	Yes	No	No	No	No	Yes	Yes	No	No	No	No	No	No	No	No	No	Yes	Treatment that should be used during a limited period	Doesn't know	Yes
302	2012-05-16	No	Yes	No	No	No	2004	9		Unknown		Intravenous drug use	No	Yes	No	No	Yes	No	8	1	Yes	Yes	Patient has not initiated treatment	No	Yes	Yes	Yes	Doesn't know	No	No	No	Yes	No	No	Yes	No	No	No	No	No	Yes	No	No	No	No	Yes	Treatment that should be used during a limited period	Most patients become cured	No
303	2012-05-16	No	No	Yes	No	No	1987	1		Unknown		Intravenous drug use	No	No	No	Yes	Yes	Yes	5	0	No			Yes	Yes	Doesn't know	Yes	Is a liver viral disease	No	Yes	No	No	No	No	No	No	No	Yes	No	No	Yes	No	Yes	No	No	No	Treatment that should be used during a limited period	Most patients become cured	No
305	2012-05-16	No	Yes	No	No	No			Yes	Unknown		Intravenous drug use	No	No	No	No	Yes	Yes	5	0	No		Initiated and stopped treatment due to lack of persistence	Doesn't know	Doesn't know	No	Doesn't know	Doesn't know	No	No	No	No	Yes	No	No	No	No	Yes	No	No	No	No	No	No	No	Yes	Doesn't know	Doesn't know	No
306	2012-05-16	No	Yes	No	No	No	2007	6		Unknown		Unknown	No	No	No	No	Yes	No	2	0	No			No	Doesn't know	Yes	Yes	Doesn't know	No	No	No	Yes	No	No	No	No	Yes	No	No	No	Yes	No	No	Yes	No	No	Treatment that should be used during a limited period	Doesn't know	No
307	2012-05-16	No	Yes	No	No	No			Yes	Unknown		Intravenous drug use	No	No	No	No	Yes	No	3	2	Yes	Yes	Patient has not initiated treatment	Doesn't know	Yes	Doesn't know	Yes	Is a liver viral disease	No	No	No	No	Yes	No	No	No	No	No	No	Yes	Yes	No	No	No	Yes	No	Treatment that should be used during a limited period	Most patients develop liver cirrhosis	No
308	2012-05-16	No	Yes	No	No	No			Yes	Unknown		Intravenous drug use	No	No	No	No	Yes	No	2	0	No			No	Yes	Yes	Yes	Is a liver viral disease	No	Yes	No	No	No	No	Yes	No	No	No	No	No	Yes	No	No	No	Yes	No	Treatment that should be used during a limited period	Most patients become cured	No
313	2012-05-16	No	Yes	No	No	No			Yes	Unknown		Intravenous drug use	No	Unknown	Yes	No	Yes	No	1	0	No			No	Yes	Yes	Yes	Is a liver viral disease	No	Yes	No	No	No	No	No	No	No	No	Yes	No	No	No	No	No	No	Yes	Treatment that should be used during a limited period	Doesn't know	No
314	2012-05-16	No	Yes	No	No	No	2009	5		Unknown		Intravenous drug use	No	No	No	No	Yes	Yes	6	1	Yes	No	Initiated and completed treatment as prescribed	No	Yes	Yes	Yes	Is a liver viral disease	No	Yes	No	No	No	No	Yes	Yes	No	No	No	No	Doesn't know	No	Yes	No	No	No	Treatment that should be used during a limited period	Doesn't know	Yes
319	2012-05-14	No	Yes	No	No	No	1998	2		2		Intravenous drug use	Yes	No	Yes	Yes	No	No	31	1	Yes	No		Yes	Yes	Yes	Yes	Is a liver viral disease	No	Yes	No	No	No	No	Yes	No	No	No	No	No	Yes	No	No	No	No	Yes	Treatment that should be used during a limited period	Doesn't know	No
320	2012-05-17	No	Yes	No	No	No			Yes	Unknown		Unknown	No	Yes	No	No	Yes	No	4	0	Yes	No	Patient has not initiated treatment	Doesn't know	Yes	Yes	Yes	Is a liver viral disease	No	Yes	No	No	No	No	Yes	No	Yes	No	No	No	Yes	No	No	No	Yes	No	Treatment that should be used during a limited period	Most patients become cured	No
321	2012-05-17	No	Yes	No	No	No	1995	10		Unknown		Intravenous drug use	No	Unknown	No	No	Yes	No	5	0	No		Patient has not initiated treatment	No	Yes	Yes	Yes	Is a liver viral disease	No	Yes	No	No	No	No	No	No	No	No	No	Yes	Doesn't know	No	No	No	Yes	No	There is no treatment	Doesn't know	No
325	2012-05-17	No	Yes	No	No	No			Yes	Unknown		Unknown	Yes	Unknown	No	No	Yes	No	2	0	No			No	Yes	Doesn't know	Yes	Is a liver viral disease	No	Yes	No	No	No	No	No	No	No	No	No	Yes	Yes	No	No	No	Yes	No	Treatment that should be used during a limited period	Most patients become cured	Yes
328	2012-05-17	No	Yes	No	No	No	1992	4		Unknown		Intravenous drug use	No	No	No	No	Yes	No	2	2	Yes	Yes		Yes	Yes	Yes	Yes	Is a liver viral disease	No	No	No	No	Yes	No	No	No	No	Yes	No	No	No	No	Yes	No	No	No	Treatment that should be used during a limited period	Most patients become cured	No
332	2012-06-19	No	Yes	No	No	No			Yes	Unknown		Intravenous drug use	No	No	Yes	No	Yes	No	7	0	Yes	Yes		Yes	Yes	Yes	Yes	Is a liver viral disease	No	Yes	No	No	No	No	Yes	No	No	No	No	No	Yes	No	No	No	No	Yes	Treatment that should be used during a limited period	Doesn't know	No
333	2012-05-17	No	Yes	No	No	No			Yes	Unknown		Intravenous drug use	No	No	No	No	No	No	7	0	No			Doesn't know	Yes	Yes	Yes	Is a liver viral disease	No	Yes	No	No	No	No	No	No	No	Yes	No	No	No	No	No	No	No	Yes	There is no treatment	Doesn't know	No
334	2012-05-17	Yes	No	No	No	No	1994	1		Unknown		Intravenous drug use	Yes	No	No	No	No	No	6	0	No			No	Doesn't know	Yes	Yes	Is a liver viral disease	No	Yes	No	No	No	No	No	No	No	No	No	Yes	No	No	No	No	No	Yes	Treatment that should be used during a limited period	Doesn't know	No
335	2012-05-17	No	Yes	Yes	Yes	No	2012	4		Unknown		Sexual, Intravenous drug use	No	No	No	No	No	No	3	0	No			Yes	Yes	Yes	Yes	Is a liver viral disease	Yes	Yes	Yes	No	No	Yes	No	No	No	Yes	No	No	No	No	No	No	Yes	No	Treatment that should be used during a limited period	Doesn't know	No
338	2012-05-17	No	Yes	No	No	No			Yes	Unknown		Unknown	Yes	Unknown	No	No	Yes	No	7	2	Yes	Yes	Patient has not initiated treatment	No	Doesn't know	Yes	Yes	Is a liver viral disease	No	Yes	No	No	No	No	No	No	No	No	No	Yes	Yes	No	No	No	Yes	No	Treatment that should be used during a limited period	Most patients become cured	No
339	2012-05-17	No	Yes	No	No	No	2006	2		Unknown		Unknown	No	No	No	No	Yes	No	1	0	No			No	Yes	Yes	Yes	Is a liver viral disease	No	Yes	No	No	No	No	No	No	No	No	Yes	No	No	No	No	No	Yes	No	Treatment that should be used during a limited period	Most patients develop liver cirrhosis	Yes
343	2012-05-17	No	Yes	No	No	No			Yes	Unknown		Intravenous drug use	No	No	No	No	No	No	3	0	No			Doesn't know	Yes	Doesn't know	Yes	Is a liver viral disease	No	Yes	No	No	No	No	No	No	No	No	Yes	No	Yes	No	No	No	No	Yes	Treatment that should be used during a limited period	Most patients become cured	No
344	2012-05-17	No	Yes	Yes	No	No	1997	0		Unknown		Intravenous drug use	Yes	No	No	No	No	No	9	0	No			No	Yes	Yes	Yes	Is a liver viral disease	No	Yes	No	No	No	No	No	No	No	No	Yes	No	No	Yes	Yes	No	No	No	Treatment that should be used during a limited period	Doesn't know	No
345	2012-05-17	No	Yes	No	No	No			Yes	Unknown	0	Intravenous drug use	No	No	No	No	Yes	No	5	1	Yes	Yes		No	Yes	Yes	Yes	Is a liver viral disease	No	No	No	No	Yes	No	Yes	No	No	No	No	No	Yes	Yes	Yes	No	No	No	Treatment that should be used over the lifetime	Most patients develop liver cirrhosis	No
346	2012-05-17	No	Yes	No	No	No	2000	7		Unknown		Intravenous drug use	Yes	No	No	No	Yes	No	0	0	Yes	Yes		No	Yes	Doesn't know	Yes	Is a liver viral disease	No	Yes	No	No	No	No	No	No	No	No	No	Yes	Yes	No	No	No	No	Yes	Treatment that should be used during a limited period	Most patients become cured	No
347	2012-05-17	No	Yes	Yes	No	No	2001	12		Unknown		Other	No	No	No	No	Yes	No	0	0	No			No	Yes	Doesn't know	Yes	Is a liver viral disease	No	Yes	No	No	No	No	No	No	No	Yes	No	No	Doesn't know	No	Yes	No	No	No	Treatment that should be used during a limited period	Doesn't know	No
349	2012-05-18	No	No	No	No	Yes	2011	9		3		Intravenous drug use	No	No	No	No	Yes	No	35	0	Yes	No		No	Yes	Yes	Yes	Is a liver viral disease	No	Yes	No	No	No	No	No	No	No	No	Yes	No	Yes	No	No	No	No	Yes	Treatment that should be used during a limited period	Most patients become cured	No
351	2012-05-18	No	Yes	No	No	No	1998	2		Unknown		Post-transfusion	Yes	Unknown	No	No	Yes	No	5	3	Yes	Yes		No	Doesn't know	No	No	Doesn't know	No	Yes	No	No	No	No	No	No	No	No	No	Yes	No	Yes	No	No	No	No	Doesn't know	Most patients become cured	No
353	2012-05-18	No	Yes	No	No	No	2004	7		Unknown		Intravenous drug use	No	No	No	No	Yes	No	3	0	No			No	Yes	Yes	Yes	Is a liver viral disease	No	No	No	No	Yes	No	No	No	No	Yes	No	No	Yes	No	Yes	Yes	No	No	Treatment that should be used during a limited period	Doesn't know	No
355	2012-05-18	No	No	No	No	Yes	1996	1		Unknown		Unknown	Unknown	Yes	Unknown	No	Yes	Yes	6	0	Yes	Yes	Initiated and completed treatment as prescribed	Doesn't know	Yes	Yes	Yes	Is a liver viral disease	No	No	No	No	Yes	No	Yes	Yes	No	No	No	No	Yes	No	Yes	No	No	No	Treatment that should be used during a limited period	Most patients become cured	Yes
356	2012-05-18	No	Yes	No	No	No	2010	7		Unknown		Sexual	No	No	No	No	Yes	No	2	0	Yes	No	Patient has not initiated treatment	No	Yes	Yes	Yes	Is a liver viral disease	No	Yes	No	No	No	No	Yes	No	No	No	No	No	No	No	No	No	No	Yes	Treatment that should be used during a limited period	Most patients develop liver cirrhosis	Yes
358	2012-05-17	No	Yes	No	No	No	1998	5		1		Intravenous drug use	Yes	No	Yes	Yes	Yes	No	15	1	Yes	Yes	Patient has not initiated treatment	No	Yes	Yes	Yes	Is a liver viral disease	No	Yes	No	No	No	No	No	No	No	Yes	No	No	Yes	Yes	Yes	No	No	No	Treatment that should be used during a limited period	Most patients become cured	Yes
359	2012-05-18	No	Yes	No	No	No	2000	1		Unknown		Intravenous drug use	No	No	No	No	No	No	4	0	No			No	Yes	No	Yes	Is a liver viral disease	No	Yes	No	No	No	No	Yes	Yes	No	No	No	No	Doesn't know	No	No	No	No	Yes	Treatment that should be used during a limited period	Doesn't know	No
361	2012-05-18	No	Yes	No	No	No	1998	12		Unknown		Unknown	Yes	Unknown	No	No	Unknown	Unknown	0	0	Unknown			No	Doesn't know	Yes	Yes	Doesn't know	No	Yes	No	No	No	No	No	Yes	No	No	No	No	Yes	Yes	No	Yes	No	No	Treatment that should be used during a limited period	Most patients become cured	No
362	2012-05-16	No	No	Yes	No	No	2001	4		Unknown		Intravenous drug use	No	No	Yes	Yes	Unknown	Unknown	28	0	Unknown			No	Yes	Yes	Yes	Is a liver viral disease	No	Yes	No	No	No	No	No	No	No	No	No	Yes	Yes	No	No	No	No	Yes	Treatment that should be used during a limited period	Most patients become cured	Yes
363	2012-05-18	No	Yes	No	No	No	2006	1		Unknown		Intravenous drug use	No	No	No	No	Yes	Yes	4	0	No		Initiated and stopped treatment due to lack of persistence	Yes	Yes	Yes	Yes	Is a liver viral disease	No	Yes	No	No	No	No	Yes	No	No	No	No	No	Yes	No	No	No	Yes	No	Treatment that should be used during a limited period	Most patients become cured	Yes
365	2012-05-18	No	Yes	Yes	No	No	2004	1		Unknown		Unknown	No	No	No	No	No	No	6	0	No			No	Yes	Yes	Yes	Is a liver viral disease	No	Yes	No	No	No	No	Yes	Yes	No	No	No	No	Yes	Yes	Yes	No	No	No	Treatment that should be used over the lifetime	Doesn't know	No
366	2012-05-16	No	Yes	No	Yes	No	2005	7		1	7649489	Intravenous drug use	No	No	Yes	No	Yes	No	3	0	Yes	Yes	Patient has not initiated treatment	No	Yes	Yes	Yes	Is a liver viral disease	No	Yes	No	No	No	No	Yes	No	No	No	No	No	Yes	Yes	No	No	No	No	Treatment that should be used during a limited period	Most patients become cured	No
367	2012-05-18	No	Yes	No	No	No	2008	1		1a	0	Intravenous drug use	No	No	No	No	Yes	Yes	13	3	Yes	Yes	Initiated and completed treatment as prescribed	No	Yes	Yes	Doesn't know	Is a liver viral disease	No	Yes	No	No	No	No	Yes	No	No	No	No	No	Yes	Yes	No	No	No	No	Treatment that should be used during a limited period	Most patients become cured	Yes
369	2012-05-16	No	Yes	No	Yes	No	2006	1		Unknown		Unknown	No	No	No	No	Yes	No	8	0	Yes	Yes	Initiated and stopped treatment due to lack of persistence	No	Yes	Yes	Yes	Is a liver viral disease	Yes	No	No	No	No	No	No	No	No	Yes	No	No	Yes	No	Yes	No	No	No	Treatment that should be used over the lifetime	Most patients develop liver cirrhosis	No
370	2012-05-16	No	Yes	No	Yes	No	2000	1		Unknown		Unknown	No	Yes	No	No	Yes	No	20	0	Yes	Yes		Doesn't know	Doesn't know	Doesn't know	Yes	Is a liver viral disease	No	No	No	No	Yes	No	Yes	No	No	No	No	No	Doesn't know	No	No	No	No	Yes	Doesn't know	Doesn't know	No
371	2012-05-12	No	Yes	No	Yes	No	1998	1		Unknown		Intravenous drug use	No	Yes	No	No	Yes	No	10	2	Yes	Yes	Patient has not initiated treatment	No	Yes	No	Yes	Is a liver viral disease	No	Yes	No	No	No	No	No	No	No	Yes	No	No	Yes	No	No	No	No	Yes	Treatment that should be used during a limited period	Most patients become cured	Yes
375	2012-05-18	No	Yes	No	No	No	2003	10		Unknown		Intravenous drug use	No	No	No	No	Yes	No	8	0	No			Doesn't know	Doesn't know	Doesn't know	Yes	Is a liver viral disease	No	Yes	No	No	No	No	No	No	No	No	No	Yes	Yes	No	Yes	No	No	No	Doesn't know	Most patients become cured	No
376	2012-05-18	No	Yes	No	No	No	2001	9		Unknown		Intravenous drug use	Yes	Yes	No	Unknown	Yes	Yes	22	2	Yes	No	Patient has not initiated treatment	No	Doesn't know	Doesn't know	Yes	Is a liver viral disease	No	Yes	No	No	No	No	No	Yes	No	No	No	No	Yes	No	No	No	No	Yes	Treatment that should be used during a limited period	Most patients become cured	No
377	2012-05-18	No	Yes	No	No	No	2006	6		Unknown	463451	Unknown	No	No	Yes	No	Yes	No	6	0	Yes	No		No	Yes	Yes	Yes	Is a liver viral disease	No	Yes	No	No	No	No	Yes	No	No	No	No	No	Yes	No	Yes	No	No	No	Treatment that should be used during a limited period	Most patients become cured	No
380	2012-05-18	No	Yes	No	No	No			Yes	Unknown		Intravenous drug use	No	Yes	No	No	No	No	1	0	No			No	Doesn't know	Yes	Yes	Is a liver viral disease	No	Yes	No	No	No	No	No	No	No	No	Yes	No	Yes	No	No	No	No	Yes	Treatment that should be used during a limited period	Most patients become cured	No
381	2012-05-18	No	No	No	Yes	No	2010	3		2		Unknown	No	No	No	No	Yes	No	4	12	Yes	Yes	Patient has not initiated treatment	No	Yes	Yes	Yes	Is a liver viral disease	No	Yes	No	No	No	No	No	No	Yes	No	No	No	Yes	No	No	No	No	Yes	Treatment that should be used during a limited period	Most patients become cured	Yes
385	2012-05-18	No	Yes	No	No	No			Yes	Unknown	0	Sexual	Yes	Yes	No	No	Yes	No	9	2	Yes	Yes		No	Yes	Yes	Yes	Is a liver viral disease	No	Yes	Yes	No	No	No	Yes	No	No	No	No	No	No	No	No	No	No	Yes	Treatment that should be used during a limited period	Most patients develop liver cirrhosis	No
390	2012-05-18	No	Yes	No	Yes	No	2008	1		Unknown	2789628	Intravenous drug use	Yes	No	Yes	No	Yes	No	8	2	Yes	Yes	Patient has not initiated treatment	No	Yes	Yes	Yes	Is a liver viral disease	No	No	No	No	Yes	No	No	No	No	No	No	Yes	Yes	Yes	No	No	No	No	Treatment that should be used during a limited period	Most patients become cured	No
392	2012-05-21	No	Yes	No	No	No	1997	11		Unknown		Intravenous drug use	No	No	No	No	Yes	No	1	0	No			No	No	Yes	Yes	Is a liver viral disease	No	No	No	No	Yes	No	No	No	No	No	No	Yes	No	No	No	No	No	Yes	Treatment that should be used over the lifetime	Most patients develop liver cirrhosis	No
393	2012-05-21	No	Yes	No	No	No	2003	5		Unknown		Intravenous drug use	No	No	No	No	Yes	Yes	1	0	Yes	No	Initiated and completed treatment as prescribed	No	Yes	Yes	Yes	Is a liver viral disease	No	Yes	No	No	No	No	Yes	No	No	No	No	No	Yes	No	Yes	Yes	No	No	Treatment that should be used over the lifetime	Most patients become cured	Yes
395	2012-05-21	No	Yes	No	No	No			Yes	Unknown		Intravenous drug use	No	No	No	No	Yes	Yes	4	0	Yes	Yes	Patient has not initiated treatment	No	Yes	Yes	Yes	Is a liver viral disease	No	Yes	No	No	No	No	Yes	No	No	No	No	No	Yes	Yes	No	Yes	No	No	Treatment that should be used during a limited period	Most patients become cured	No
398	2012-05-21	No	Yes	No	No	No	2006	9		Unknown		Unknown	No	No	No	No	Yes	Yes	4	0	Yes	No	Initiated and completed treatment as prescribed	No	Yes	Yes	Yes	Is a liver viral disease	No	Yes	No	No	No	No	No	No	No	No	No	Yes	Yes	Yes	No	Yes	No	No	Treatment that should be used during a limited period	Most patients become cured	No
400	2012-05-21	No	Yes	No	No	No	2007	4		Unknown		Intravenous drug use	No	No	No	No	No	No	6	0	No			No	Yes	Yes	Yes	Is a liver viral disease	No	Yes	No	No	No	No	Yes	Yes	No	No	No	No	Yes	No	No	Yes	No	No	Treatment that should be used during a limited period	Most patients become cured	No
403	2012-05-21	No	No	No	No	Yes	2004	4		Unknown		Intravenous drug use	No	No	No	No	No	No	6	0	No			No	Yes	Yes	Yes	Is a liver viral disease	No	No	No	No	Yes	No	No	No	No	No	Yes	No	Yes	No	No	No	Yes	No	Treatment that should be used during a limited period	Most patients become cured	No
404	2012-05-21	No	Yes	No	No	No	2006	4		Unknown		Intravenous drug use	No	No	No	No	Yes	Yes	0	0	Yes	Yes	Initiated and completed treatment as prescribed	No	Yes	Doesn't know	Yes	Is a liver viral disease	No	Yes	No	No	No	No	No	No	No	No	No	Yes	Yes	No	No	No	No	Yes	Treatment that should be used during a limited period	Doesn't know	No
411	2012-05-18	No	No	No	No	Yes	1992	6		Unknown		Intravenous drug use	No	Yes	Yes	No	Yes	No	6	0	Yes	No		Doesn't know	Yes	Yes	Yes	Is a liver viral disease	No	Yes	No	No	No	No	Yes	Yes	No	No	No	No	Yes	No	Yes	No	No	No	Treatment that should be used during a limited period	Most patients become cured	Yes
414	2012-05-21	No	Yes	No	No	No	1997	8		3	1510000	Intravenous drug use	No	No	No	No	No	No	6	2	Yes	Yes	Patient has not initiated treatment	No	Yes	Yes	Yes	Is a liver viral disease	No	Yes	No	No	No	No	No	No	No	No	No	Yes	Yes	No	No	No	No	Yes	Treatment that should be used during a limited period	Most patients become cured	No
418	2012-05-21	No	Yes	No	No	No	1993	10		Unknown		Intravenous drug use	No	No	No	No	No	No	12	0	No			No	No	Yes	Yes	Is a liver viral disease	No	No	No	No	Yes	No	No	No	No	No	No	Yes	Yes	No	No	No	No	Yes	Treatment that should be used during a limited period	Most patients become cured	Yes
420	2012-05-22	No	Yes	No	No	No	2003	9		Unknown		Intravenous drug use	No	No	No	No	Yes	No	2	0	No			Yes	Yes	Yes	Yes	Is a liver viral disease	No	Yes	No	No	No	No	Yes	Yes	No	No	No	No	Yes	No	No	No	Yes	No	Treatment that should be used during a limited period	Most patients become cured	No
421	2012-05-22	No	Yes	No	No	No	2005	3		Unknown		Unknown	No	No	No	No	Yes	Yes	3	0	Yes	Yes	Patient has not initiated treatment	Doesn't know	Yes	Yes	Yes	Is a liver viral disease	No	Yes	No	No	No	No	No	No	No	No	No	Yes	Yes	No	No	No	Yes	No	Doesn't know	Doesn't know	No
423	2012-05-22	No	Yes	No	No	No			Yes	4		Unknown	No	No	No	No	Yes	Yes	4	0	Yes	Yes	Patient has not initiated treatment	No	Yes	Yes	Yes	Is a liver viral disease	No	Yes	No	No	No	No	No	No	No	Yes	No	No	Yes	Yes	Yes	No	No	No	Treatment that should be used during a limited period	Most patients become cured	Yes
424	2012-05-22	No	Yes	No	No	No			Yes	Unknown		Intravenous drug use	No	Unknown	No	No	Yes	No	2	0	Yes	Yes	Patient has not initiated treatment	No	Yes	Doesn't know	Yes	Is a liver viral disease	No	No	No	No	Yes	No	No	No	No	Yes	No	No	Doesn't know	No	No	No	No	Yes	Treatment that should be used during a limited period	Doesn't know	No
425	2012-05-12	No	No	No	No	Yes			Yes	Unknown		Intravenous drug use	No	No	No	No	No	No	6	0	No			No	Yes	Yes	Yes	Is a liver viral disease	No	Yes	No	No	No	No	No	No	No	Yes	No	No	Yes	No	No	No	No	Yes	Treatment that should be used during a limited period	Most patients become cured	Yes
426	2012-05-22	No	Yes	No	No	No	1996	10		Unknown		Intravenous drug use	No	No	No	No	No	No	12	0	Yes	Yes		No	Yes	Doesn't know	Yes	Is a liver viral disease	No	Yes	No	No	No	No	No	No	No	Yes	No	No	Yes	No	No	No	No	Yes	Treatment that should be used during a limited period	Most patients become cured	No
430	2012-05-22	No	Yes	No	No	No			Yes	Unknown		Unknown	Yes	No	No	No	Yes	No	1	1	Yes	Yes	Patient has not initiated treatment	No	Yes	Yes	Yes	Is a liver viral disease	No	Yes	No	No	No	No	No	No	No	No	No	Yes	Yes	No	No	No	No	Yes	Treatment that should be used during a limited period	Doesn't know	No
438	2012-05-23	No	Yes	No	No	No	2002	9		Unknown		Intravenous drug use	No	No	No	No	Yes	No	6	0	No			No	No	Yes	Yes	Is a liver viral disease	No	No	No	No	No	Yes	No	No	Yes	No	No	No	No	No	No	Yes	No	No	Doesn't know	Doesn't know	No
441	2012-05-23	No	Yes	No	No	No	2011	5		Unknown		Intravenous drug use	No	No	No	No	Yes	No	2	1	Yes	Yes		Yes	Yes	Yes	Yes	Is a liver viral disease	No	Yes	No	No	No	No	No	No	No	Yes	No	No	Yes	Yes	No	Yes	No	No	Treatment that should be used during a limited period	Most patients become cured	No
444	2012-05-23	No	No	No	No	Yes			Yes	Unknown		Intravenous drug use	No	No	No	No	Yes	No	2	0	Yes	Yes		No	Yes	Yes	Yes	Is a liver viral disease	No	Yes	No	No	No	No	No	No	No	No	Yes	No	Yes	Yes	Yes	No	No	No	Treatment that should be used during a limited period	Most patients become cured	No
446	2012-05-23	No	Yes	No	No	No	1995	12		Unknown		Unknown	Yes	Yes	Unknown	Unknown	Yes	No	1	0	No			No	Yes	Yes	Yes	Is a liver viral disease	No	No	No	Yes	No	No	No	No	No	No	No	Yes	Doesn't know	No	No	No	Yes	No	Doesn't know	Doesn't know	No
451	2012-05-24	No	Yes	No	No	No	2010	8		Unknown		Unknown	No	No	No	No	Yes	No	10	0	Yes	Yes		Doesn't know	Yes	Doesn't know	Doesn't know	Doesn't know	No	No	No	Yes	No	No	Yes	No	No	No	No	No	Doesn't know	No	No	No	No	Yes	Doesn't know	Doesn't know	No
452	2012-05-24	No	Yes	No	No	No	2002	1		Unknown		Unknown	No	No	No	No	Yes	No	10	0	No			No	Yes	Yes	Yes	Is a liver viral disease	No	Yes	No	No	No	No	No	No	No	No	No	Yes	Yes	No	No	No	Yes	No	Doesn't know	Most patients become cured	Yes
453	2012-05-24	No	Yes	No	No	No	2004	12		Unknown		Other	No	No	No	No	Yes	No	10	0	Yes	Unknown		No	Yes	Doesn't know	Yes	Is a liver viral disease	No	Yes	No	No	No	No	Yes	No	No	No	No	No	Yes	No	No	Yes	No	No	Treatment that should be used during a limited period	Doesn't know	No
458	2012-05-12	No	No	No	No	No	2002	2		Unknown		Intravenous drug use	No	No	Yes	No	Yes	No	17	1	Yes	Yes		No	Yes	Yes	Yes	Is a liver viral disease	No	Yes	No	No	No	No	No	No	No	Yes	No	No	Yes	Yes	Yes	No	No	No	Doesn't know	Most patients become cured	No
460	2012-05-14	No	No	No	No	No	2005	11		Unknown		Intravenous drug use	No	No	Yes	Yes	No	No	6	0	Yes	No		No	Yes	Yes	Yes	Is a liver viral disease	No	No	No	No	Yes	No	No	No	No	No	Yes	No	Yes	Yes	No	No	No	No	Treatment that should be used during a limited period	Most patients become cured	No
461	2012-05-14	No	Yes	No	No	No	2002	10		Unknown		Intravenous drug use	Yes	No	Yes	No	Yes	No	27	7	Yes	No	Patient has not initiated treatment	No	Yes	Yes	Yes	Is a liver viral disease	No	Yes	No	No	No	No	No	No	No	No	No	Yes	Yes	Yes	No	No	No	No	Treatment that should be used during a limited period	Most patients become cured	Yes
462	2012-05-14	No	No	No	No	Yes	2004	8		Unknown		Intravenous drug use	No	No	Yes	Unknown	Yes	No	10	0	Yes	No		No	Doesn't know	Yes	Doesn't know	Is a liver viral disease	No	No	No	No	Yes	No	Yes	Yes	No	No	No	No	Yes	No	No	No	No	Yes	Doesn't know	Most patients become cured	Yes
463	2012-05-18	No	No	No	No	Yes	2004	5		Unknown		Unknown	No	Unknown	No	No	Yes	Yes	33	0	No		Initiated and completed treatment as prescribed	No	Doesn't know	Yes	Yes	Is a liver viral disease	No	No	No	No	Yes	No	No	No	No	No	No	Yes	Yes	No	No	No	Yes	No	Treatment that should be used during a limited period	Most patients become cured	No
464	2012-05-21	No	Yes	No	No	No	2000	2		2		Unknown	No	No	No	No	Yes	Yes	10	2	Yes	No	Initiated and completed treatment as prescribed	No	Yes	Yes	Yes	Is a liver viral disease	No	Yes	No	No	No	No	No	No	No	No	Yes	No	Yes	No	No	No	No	Yes	Treatment that should be used during a limited period	Most patients become cured	Yes
465	2012-05-23	No	Yes	No	No	No			Yes	Unknown		Unknown	Yes	No	Yes	No	Yes	No	10	2	Yes	No	Patient has not initiated treatment	No	Doesn't know	Yes	Yes	Is a liver viral disease	No	Yes	No	No	No	No	No	No	No	No	No	Yes	Yes	Yes	No	No	No	No	Treatment that should be used during a limited period	Most patients become cured	No
467	2012-05-23	No	No	Yes	No	Yes			Yes	Unknown		Intravenous drug use	No	Unknown	No	No	Yes	No	7	2	Yes	No	Patient has not initiated treatment	Doesn't know	Yes	Yes	Yes	Doesn't know	No	Yes	No	No	No	No	No	No	No	No	No	Yes	Yes	No	No	No	No	Yes	Doesn't know	Most patients develop liver cirrhosis	No
470	2012-05-25	No	Yes	No	No	No	1996	8		Unknown		Intravenous drug use	No	No	No	No	Yes	No	7	0	No			No	Yes	Yes	Yes	Is a liver viral disease	No	Yes	No	No	No	No	No	No	No	Yes	No	No	Yes	No	No	No	No	Yes	Treatment that should be used during a limited period	Most patients become cured	No
472	2012-05-25	No	Yes	No	No	No	2003	9		Unknown		Intravenous drug use	No	No	Yes	No	No	No	3	0	Yes	No		No	Yes	Yes	Yes	Is a liver viral disease	No	Yes	No	No	No	No	No	No	No	No	Yes	No	Yes	No	No	No	No	Yes	Treatment that should be used during a limited period	Most patients become cured	No
474	2012-05-25	No	No	No	No	Yes			Yes	Unknown	495000	Intravenous drug use	Yes	Unknown	No	No	Yes	Yes	6	20	Yes	Yes	Initiated and is still under treatment	Doesn't know	Yes	Doesn't know	Yes	Is a liver viral disease	No	No	No	Yes	No	No	Yes	Yes	No	No	No	No	Yes	Yes	No	No	No	No	Treatment that should be used during a limited period	Most patients become cured	Yes
476	2012-05-25	No	Yes	No	No	No	2004	4		Unknown		Intravenous drug use	No	Yes	No	No	Yes	Yes	1	1	Yes	Yes	Initiated and completed treatment as prescribed	Doesn't know	Yes	Yes	Yes	Is a liver viral disease	No	Yes	No	No	No	No	No	No	No	No	Yes	No	Yes	No	No	No	No	Yes	Treatment that should be used during a limited period	Most patients become cured	No
477	2012-05-25	No	Yes	No	No	No	1996	7		Unknown		Unknown	No	No	No	No	Yes	No	0	0	No			No	Doesn't know	Yes	Yes	Is a liver viral disease	No	No	No	Yes	No	No	No	No	Yes	No	No	No	Doesn't know	No	No	No	No	Yes	Treatment that should be used during a limited period	Doesn't know	No
478	2012-05-25	No	Yes	No	No	No	2010	6		Unknown		Unknown	No	No	No	No	Yes	No	5	3	Yes	Yes		No	Yes	No	Yes	Is a liver viral disease	No	Yes	No	No	No	No	Yes	No	No	No	No	No	Yes	No	No	No	No	Yes	Treatment that should be used over the lifetime	Doesn't know	No
481	2012-05-25	No	Yes	No	No	No	2002	7		Unknown		Intravenous drug use	No	Yes	No	No	Yes	Yes	8	0	Yes	No	Initiated and completed treatment as prescribed	No	Yes	Doesn't know	Yes	Is a liver viral disease	No	Yes	No	No	No	No	Yes	No	No	No	No	No	Yes	No	No	No	No	Yes	Treatment that should be used during a limited period	Most patients become cured	No
482	2012-05-25	No	Yes	No	No	No			Yes	Unknown		Intravenous drug use	Yes	No	No	No	Yes	No	8	3	Yes	Yes	Patient has not initiated treatment	No	Yes	Yes	Yes	Is a liver viral disease	No	Yes	No	No	No	No	No	No	Yes	No	No	No	No	Yes	Yes	No	No	No	Treatment that should be used during a limited period	Most patients become cured	Yes
484	2012-05-25	No	Yes	No	No	No	2009	12		Unknown		Unknown	No	No	No	No	No	No	3	0	No			No	Yes	Yes	Yes	Is a liver viral disease	No	Yes	No	No	No	No	No	No	No	Yes	No	No	Yes	No	No	No	No	Yes	Treatment that should be used during a limited period	Most patients become cured	Yes
486	2012-05-25	No	Yes	No	No	No			Yes	Unknown		Unknown	No	No	Yes	No	No	No	24	0	No			Yes	Yes	Yes	Yes	Is a liver viral disease	No	Yes	No	No	No	No	No	No	No	Yes	No	No	Yes	Yes	No	No	No	No	Treatment that should be used during a limited period	Most patients become cured	Yes
488	2012-05-25	No	Yes	No	Yes	No	2001	1		Unknown		Intravenous drug use	Yes	No	No	No	No	No	0	0	No			No	Yes	Yes	Yes	Is a liver viral disease	No	No	No	No	Yes	No	No	No	No	Yes	No	No	No	No	No	No	No	Yes	Treatment that should be used during a limited period	Most patients become cured	No
490	2012-05-25	No	Yes	No	No	No			Yes	Unknown		Intravenous drug use	No	No	No	No	Yes	No	5	0	Yes	Yes	Patient has not initiated treatment	No	No	Yes	Yes	Is a liver viral disease	No	Yes	No	No	No	No	Yes	Yes	No	No	No	No	Yes	No	No	No	No	Yes	Treatment that should be used during a limited period	Most patients become cured	Yes
491	2012-05-25	No	Yes	No	No	No	2006	3		Unknown		Intravenous drug use	No	No	No	No	Yes	No	2	0	No			No	Yes	Yes	Yes	Is a liver viral disease	No	Yes	No	No	No	No	No	No	No	No	No	Yes	Yes	No	No	No	No	Yes	Treatment that should be used during a limited period	Most patients become cured	No
495	2012-05-28	No	Yes	No	No	No			Yes	Unknown		Intravenous drug use	No	No	No	No	Yes	Yes	9	0	Yes	Yes	Initiated and completed treatment as prescribed	No	Yes	Yes	Yes	Is a disease that affects whole body organs	No	Yes	No	No	No	No	Yes	Yes	No	No	No	No	Yes	No	No	Yes	No	No	Treatment that should be used during a limited period	Most patients become cured	No
497	2012-05-28	No	Yes	No	No	No			Yes	Unknown		Intravenous drug use	No	No	No	No	Yes	No	5	2	Yes	Yes	Patient has not initiated treatment	No	Yes	Yes	Yes	Is a liver viral disease	No	Yes	No	No	No	No	No	No	No	No	No	Yes	Yes	No	No	No	No	Yes	Treatment that should be used during a limited period	Most patients become cured	No
500	2012-05-28	No	Yes	No	No	No	1999	9		Unknown		Intravenous drug use	No	No	No	No	No	No	3	0	No			No	Yes	Yes	Yes	Is a liver viral disease	No	Yes	No	No	No	No	Yes	No	Yes	No	No	No	Yes	Yes	No	No	No	No	Treatment that should be used during a limited period	Most patients become cured	No
503	2012-05-28	No	Yes	No	No	No	2000	2		Unknown		Unknown	No	No	No	No	Yes	Yes	8	4	Yes	No	Initiated and completed treatment as prescribed	Yes	Yes	Yes	Yes	Is a liver viral disease	No	No	No	Yes	No	No	Yes	No	Yes	No	No	No	Yes	No	Yes	No	No	No	Treatment that should be used during a limited period	Most patients become cured	No
504	2012-05-28	No	Yes	No	No	No			Yes	Unknown		Unknown	No	No	No	No	No	No	9	0	No			Yes	Yes	Yes	Yes	Is a liver viral disease	No	No	No	Yes	No	No	No	No	Yes	No	No	No	Yes	No	No	No	No	Yes	Treatment that should be used during a limited period	Most patients become cured	No
508	2012-05-28	No	Yes	No	No	No	2001	1		Unknown		Intravenous drug use	No	No	No	No	No	No	18	0	No			No	Yes	Doesn't know	Yes	Is a liver viral disease	No	Yes	No	No	No	No	No	No	No	Yes	No	No	No	No	Yes	No	No	No	Treatment that should be used during a limited period	Most patients become cured	No
511	2012-05-29	No	No	No	Yes	No	2002	10		Unknown		Sexual	No	No	No	No	Yes	Yes	2	0	No		Initiated and stopped treatment due to lack of persistence	No	Yes	Doesn't know	Yes	Is a liver viral disease	No	Yes	No	No	No	No	No	No	No	No	No	Yes	Yes	No	No	No	No	Yes	Treatment that should be used during a limited period	Most patients become cured	No
513	2012-05-29	No	Yes	No	No	No	1999	4		Unknown		Intravenous drug use	No	No	No	No	No	No	5	0	No			No	Yes	Yes	Yes	Is a disease that affects whole body organs	No	No	No	No	Yes	No	Yes	No	Yes	No	No	No	Yes	Yes	Yes	No	No	No	Doesn't know	Doesn't know	Yes
514	2012-05-29	No	Yes	No	No	No	2003	11		Unknown		Intravenous drug use	Yes	No	No	No	Yes	Yes	3	3	Yes	No	Initiated and is still under treatment	No	Yes	Yes	Yes	Is a liver viral disease	No	Yes	No	No	No	No	Yes	No	No	No	No	No	No	Yes	No	No	No	No	Treatment that should be used during a limited period	Doesn't know	Yes
516	2012-05-30	No	Yes	No	No	No	2001	11		Unknown		Intravenous drug use	No	No	No	No	Yes	No	5	1	Yes	No	Initiated and completed treatment as prescribed	No	Yes	Yes	Yes	Is a liver viral disease	No	No	Yes	No	No	No	No	No	No	No	No	Yes	No	No	No	No	Yes	No	Treatment that should be used during a limited period	Most patients become cured	Yes
517	2012-05-30	No	Yes	No	No	No			Yes	Unknown		Unknown	No	No	No	No	No	No	1	0	No			No	Yes	Yes	Yes	Is a liver viral disease	No	Yes	No	No	No	No	No	No	No	No	No	Yes	No	No	No	No	No	Yes	Doesn't know	Doesn't know	No
522	2012-05-30	No	Yes	No	No	No	2000	9		Unknown		Unknown	No	No	No	No	Yes	No	1	3	Yes	Yes	Patient has not initiated treatment	No	Yes	Doesn't know	Yes	Is a liver viral disease	No	Yes	No	No	No	No	No	No	No	No	Yes	No	Yes	No	No	No	No	Yes	Doesn't know	Most patients become cured	Yes
529	2012-05-31	No	Yes	No	No	No			Yes	Unknown		Unknown	Yes	Yes	No	No	Yes	Yes	5	6	Yes	No	Initiated and completed treatment as prescribed	Yes	Yes	Yes	Yes	Is a liver viral disease	No	Yes	No	No	No	No	Yes	No	Yes	No	No	No	No	No	Yes	No	No	No	There is no treatment	Most patients develop liver cirrhosis	No
530	2012-05-31	No	Yes	No	No	No	1998	9		Unknown		Intravenous drug use	No	Unknown	No	No	Yes	No	2	0	No			Yes	Yes	Yes	Yes	Doesn't know	Yes	No	No	No	No	No	No	No	Yes	No	No	No	Yes	No	No	No	No	Yes	Doesn't know	Most patients become cured	No
533	2012-05-31	No	Yes	No	No	No			Yes	Unknown		Intravenous drug use	No	No	No	No	Yes	No	2	0	Yes	Yes		Yes	Yes	Yes	Yes	Is a liver viral disease	No	Yes	No	No	No	No	Yes	Yes	No	No	No	No	Yes	No	Yes	No	No	No	Treatment that should be used during a limited period	Most patients become cured	Yes
534	2012-05-31	No	Yes	No	No	No	2002	3		Unknown		Sexual	No	No	No	No	No	No	5	0	Yes	Yes		No	Yes	Yes	Yes	Is a liver viral disease	No	Yes	No	No	No	No	No	No	No	Yes	No	No	Yes	No	Yes	No	No	No	Treatment that should be used during a limited period	Most patients become cured	Yes
535	2012-05-31	No	Yes	No	No	No	2009	0		Unknown		Unknown	No	No	No	Yes	Yes	Yes	3	1	Yes	Yes	Initiated and stopped treatment due to lack of effectiveness	No	Yes	Doesn't know	Yes	Is a liver viral disease	No	Yes	No	No	No	No	No	No	No	No	Yes	No	Yes	No	No	No	No	Yes	Treatment that should be used during a limited period	Most patients become cured	No
536	2012-05-31	No	Yes	No	No	No	2007	11		4		Unknown	No	No	No	No	Yes	No	6	16	Yes	No	Initiated and is still under treatment	No	Yes	Yes	Yes	Is a liver viral disease	No	No	No	No	Yes	No	No	No	No	No	Yes	No	Yes	Yes	No	Yes	No	No	Treatment that should be used during a limited period	Most patients become cured	Yes
537	2012-05-31	No	Yes	No	No	No			Yes	Unknown		Unknown	No	No	No	No	Yes	No	1	0	Unknown			No	Yes	Yes	Yes	Is a liver viral disease	Yes	Yes	Yes	No	No	No	No	No	No	No	No	Yes	Yes	No	No	No	No	Yes	Treatment that should be used during a limited period	Most patients become cured	No
538	2012-05-31	No	No	Yes	No	No			Yes	Unknown		Unknown	No	No	Unknown	No	Yes	No	1	0	Yes	No		No	Doesn't know	Yes	Yes	Doesn't know	No	Yes	No	No	No	No	Yes	No	No	No	No	No	Yes	No	No	No	No	Yes	Treatment that should be used during a limited period	Doesn't know	Yes
542	2012-05-31	No	No	No	No	Yes	2009	10		Unknown		Sexual	No	No	No	No	Yes	Yes	9	0	No		Initiated and completed treatment as prescribed	No	Doesn't know	Doesn't know	Yes	Is a liver viral disease	No	No	No	No	Yes	No	Yes	No	No	No	No	No	Yes	No	No	No	No	Yes	Treatment that should be used during a limited period	Most patients become cured	Yes
543	2012-05-31	No	No	Yes	No	No			Yes	Unknown		Intravenous drug use	No	No	No	No	Unknown	No	1	0	No			No	Yes	Doesn't know	Yes	Is a liver viral disease	No	Yes	No	No	No	No	No	No	No	No	No	Yes	Yes	No	No	No	No	Yes	Treatment that should be used during a limited period	Most patients become cured	Yes
547	2012-05-31	Yes	No	No	No	No	1991	1		Unknown		Intravenous drug use	No	Yes	Unknown	No	Yes	Yes	9	0	No			No	Yes	Yes	Yes	Is a liver viral disease	No	Yes	No	No	No	No	Yes	Yes	No	No	No	No	Yes	No	Yes	No	No	No	Treatment that should be used during a limited period	Most patients become cured	Yes
552	2012-06-12	No	Yes	No	No	No			Yes	Unknown		Intravenous drug use	No	No	No	No	No	No	8	0	No			No	Doesn't know	Yes	Yes	Is a liver viral disease	No	Yes	No	No	No	No	No	No	No	No	No	Yes	No	No	Yes	No	No	No	Treatment that should be used over the lifetime	Doesn't know	No
553	2012-06-21	No	Yes	No	No	No	2005	4		Unknown		Intravenous drug use	No	No	No	No	Yes	No	12	0	No			No	Yes	Yes	Yes	Is a liver viral disease	No	Yes	No	No	No	No	No	No	No	Yes	No	No	Yes	No	Yes	No	No	No	Treatment that should be used during a limited period	Most patients become cured	No
556	2012-06-01	No	Yes	No	No	No			Yes	Unknown		Intravenous drug use	Yes	Unknown	No	No	Yes	Yes	1	1	Yes	Yes	Initiated and completed treatment as prescribed	No	Yes	Yes	Yes	Is a liver viral disease	No	Yes	No	No	No	No	Yes	No	No	No	No	No	Yes	No	Yes	Yes	No	No	Treatment that should be used during a limited period	Most patients become cured	No
557	2012-06-29	No	Yes	No	No	No	1996	1		Unknown	0	Intravenous drug use	No	Yes	No	No	No	No	11	0	No			Doesn't know	Yes	Yes	Yes	Is a liver viral disease	No	No	No	No	Yes	No	Yes	No	No	No	No	No	No	No	Yes	No	No	No	Treatment that should be used during a limited period	Most patients become cured	No
558	2012-06-30	No	Yes	Yes	No	No	1997	1		Unknown		Intravenous drug use	No	No	No	No	Yes	Yes	22	1	Yes	Yes	Patient has not initiated treatment	No	Yes	Yes	Yes	Is a liver viral disease	No	Yes	No	No	No	No	Yes	Yes	No	No	No	No	Yes	No	Yes	No	No	No	Treatment that should be used during a limited period	Most patients become cured	Yes
559	2012-06-28	No	No	No	No	Yes			Yes	Unknown		Intravenous drug use	No	No	No	No	Yes	No	12	0	Yes	Yes		No	No	Yes	Yes	Is a liver viral disease	No	Yes	No	No	No	No	Yes	No	No	No	No	No	Yes	Yes	Yes	No	No	No	Treatment that should be used during a limited period	Doesn't know	No
563	2012-06-01	No	Yes	No	No	No			Yes	Unknown		Intravenous drug use	No	No	No	No	Yes	No	10	1	Yes	Yes	Patient has not initiated treatment	No	Yes	Yes	Yes	Is a liver viral disease	No	Yes	No	No	No	No	Yes	Yes	No	No	No	No	Yes	No	Yes	No	No	No	Treatment that should be used during a limited period	Most patients become cured	Yes
566	2012-06-01	No	No	Yes	No	No	2005	12		Unknown		Unknown	No	No	No	No	Yes	No	0	0	No			Doesn't know	Yes	Doesn't know	Yes	Is a liver viral disease	No	No	No	No	Yes	No	No	No	No	No	No	Yes	No	No	No	No	Yes	No	There is no treatment	Doesn't know	No
568	2012-06-01	No	Yes	No	No	No			Yes	Unknown		Sexual	Unknown	Unknown	Unknown	Unknown	Yes	Unknown	6	4	Yes	Yes		No	Yes	Yes	Yes	Is a liver viral disease	No	Yes	No	No	No	No	Yes	No	No	No	No	No	No	Yes	No	No	No	No	Treatment that should be used during a limited period	Most patients become cured	Yes
576	2012-06-22	No	No	Yes	No	No			Yes	Unknown		Unknown	No	Yes	No	No	Yes	No	1	0	Yes	Yes	Patient has not initiated treatment	No	Yes	Yes	Yes	Is a liver viral disease	No	No	No	No	Yes	No	No	No	No	No	No	Yes	Yes	No	No	No	No	Yes	Treatment that should be used during a limited period	Doesn't know	No
577	2012-06-21	No	Yes	No	No	No	2001	1		Unknown		Intravenous drug use	No	No	No	No	No	No	7	0	No			No	Yes	Doesn't know	Yes	Is a liver viral disease	No	Yes	No	No	No	No	Yes	Yes	No	No	No	No	Yes	Yes	Yes	No	No	No	Treatment that should be used during a limited period	Doesn't know	No
584	2012-06-01	No	Yes	No	No	No	2006	6		Unknown		Unknown	Yes	Unknown	No	No	Yes	No	9	2	Yes	Yes		No	Yes	Yes	Yes	Is a liver viral disease	No	No	No	No	Yes	No	No	No	No	No	Yes	No	Yes	No	No	No	No	Yes	Treatment that should be used during a limited period	Most patients become cured	Yes
587	2012-05-28	No	Yes	No	No	No			Yes	Unknown		Sexual	Yes	Yes	No	Yes	Yes	No	6	6	Yes	No		Yes	Yes	Yes	Yes	Doesn't know	No	Yes	No	No	No	Yes	Yes	No	No	No	No	No	No	No	No	No	No	Yes	Doesn't know	Most patients develop liver cirrhosis	No
592	2012-05-25	No	Yes	No	No	No	1996	5		Unknown		Sexual	No	No	Yes	Yes	No	No	19	0	No			No	Yes	Yes	Yes	Is a liver viral disease	No	Yes	No	No	No	No	No	No	No	Yes	No	No	Yes	No	Yes	No	No	No	Treatment that should be used during a limited period	Doesn't know	No
593	2012-05-17	No	No	No	No	Yes	1982	1		Unknown		Intravenous drug use	No	No	Yes	No	Yes	Yes	18	0	No		Patient has not initiated treatment	No	Yes	Yes	Yes	Is a liver viral disease	No	Yes	No	No	No	No	Yes	Yes	No	No	No	No	Yes	No	No	No	Yes	No	Treatment that should be used during a limited period	Most patients become cured	Yes
594	2012-06-04	No	Yes	No	No	No	1995	5		4		Intravenous drug use	Yes	No	No	No	Yes	No	4	3	Yes	Yes	Patient has not initiated treatment	No	Yes	Yes	Yes	Is a liver viral disease	No	Yes	No	No	No	No	Yes	Yes	Yes	No	No	No	Yes	No	No	No	No	Yes	Treatment that should be used during a limited period	Most patients become cured	No
595	2012-06-04	No	Yes	No	No	No	1996	3		Unknown		Unknown	Yes	No	No	No	Yes	Yes	3	4	Yes	No		No	No	Doesn't know	Yes	Is a liver viral disease	No	No	No	Yes	No	No	No	No	No	No	Yes	No	No	No	No	No	No	Yes	Treatment that should be used during a limited period	Most patients become cured	No
599	2012-06-04	No	Yes	No	No	No			Yes	Unknown		Intravenous drug use	No	No	No	No	Yes	No	9	2	Yes	Yes	Patient has not initiated treatment	No	Yes	Yes	Yes	Is a liver viral disease	No	Yes	No	No	No	No	Yes	Yes	No	No	No	No	Yes	No	No	No	No	Yes	Treatment that should be used during a limited period	Doesn't know	Yes
602	2012-06-04	No	Yes	No	No	No			Yes	Unknown		Intravenous drug use	No	No	No	No	Yes	No	5	0	Yes	Yes		Yes	Yes	Yes	Yes	Is a liver viral disease	No	Yes	No	No	No	No	Yes	No	No	No	No	No	Yes	No	Yes	No	No	No	Treatment that should be used during a limited period	Most patients become cured	Yes
603	2012-06-04	No	Yes	No	No	No			Yes	Unknown		Intravenous drug use	No	No	No	No	Yes	No	7	0	No		Patient has not initiated treatment	No	Yes	Yes	Yes	Is a liver viral disease	No	Yes	No	No	No	No	No	No	No	Yes	No	No	Yes	No	No	No	Yes	No	Treatment that should be used during a limited period	Most patients become cured	No
604	2012-06-04	No	Yes	No	No	No	2000	6		Unknown		Intravenous drug use	Yes	Unknown	No	No	Yes	No	31	1	Yes	Yes	Patient has not initiated treatment	No	Yes	Doesn't know	Yes	Is a liver viral disease	No	Yes	No	No	No	No	No	Yes	No	No	No	No	Yes	No	No	No	Yes	No	Treatment that should be used during a limited period	Doesn't know	No
606	2012-06-04	No	Yes	No	No	No	2002	6		Unknown		Sexual	Yes	No	Yes	No	No	No	6	1	Yes	Yes		No	Yes	Yes	Yes	Is a liver viral disease	No	Yes	No	No	No	No	No	No	No	No	Yes	No	Yes	No	No	No	Yes	No	Treatment that should be used during a limited period	Most patients develop liver cirrhosis	No
609	2012-06-04	No	Yes	No	No	No	1997	5		Unknown		Intravenous drug use	Yes	Yes	No	No	Yes	No	4	1	Yes	Yes		No	Yes	Doesn't know	Yes	Is a liver viral disease	No	Yes	No	No	No	No	Yes	No	No	No	No	No	Yes	No	No	No	No	Yes	Treatment that should be used during a limited period	Most patients become cured	No
610	2012-06-05	No	Yes	No	No	No	2000	2		2		Sexual	Yes	No	No	No	Yes	Yes	6	1	Yes	Yes	Initiated and completed treatment as prescribed	No	Yes	Doesn't know	Yes	Is a liver viral disease	No	Yes	No	No	No	No	No	No	No	Yes	No	No	Yes	Yes	No	No	No	No	Treatment that should be used during a limited period	Most patients become cured	Yes
612	2012-06-05	No	No	No	No	Yes	2001	6		Unknown		Intravenous drug use	No	No	No	No	Yes	No	12	0	No		Initiated and stopped treatment due to lack of persistence	No	Yes	Doesn't know	Yes	Is a liver viral disease	No	Yes	No	No	No	No	No	No	No	No	No	Yes	Yes	No	No	No	No	Yes	Treatment that should be used during a limited period	Most patients become cured	Yes
614	2012-06-05	No	Yes	No	Yes	No	2002	10		Unknown		Intravenous drug use	No	No	No	No	Yes	No	6	0	No			No	Yes	Yes	Yes	Is a disease that affects whole body organs	No	Yes	No	No	No	No	No	No	No	No	No	Yes	Yes	No	No	No	Yes	No	Treatment that should be used during a limited period	Doesn't know	No
615	2012-06-05	No	Yes	No	No	No			Yes	Unknown		Intravenous drug use	No	No	No	No	Yes	No	8	0	Yes	Yes		No	Yes	Yes	Yes	Is a liver viral disease	No	No	Yes	No	No	No	Yes	Yes	No	No	No	No	Yes	No	No	No	No	Yes	Treatment that should be used during a limited period	Most patients become cured	Yes
616	2012-06-05	No	Yes	No	Yes	No	2005	9		Unknown		Intravenous drug use	No	No	No	No	Yes	No	4	0	Yes	Yes	Patient has not initiated treatment	No	Yes	Yes	Yes	Is a liver viral disease	No	No	No	Yes	No	No	No	No	No	No	Yes	No	Yes	No	No	No	No	Yes	Treatment that should be used during a limited period	Most patients become cured	No
617	2012-06-05	No	Yes	No	No	No			Yes	Unknown		Intravenous drug use	No	No	No	No	Yes	No	12	0	Yes	Yes		No	Yes	Yes	Yes	Is a liver viral disease	No	Yes	No	No	No	No	Yes	Yes	No	No	No	No	Yes	No	Yes	No	No	No	Treatment that should be used during a limited period	Most patients become cured	Yes
618	2012-06-05	No	Yes	No	No	No	2011	12		Unknown		Other	No	No	No	No	No	No	1	0	No			No	No	No	Yes	Is a liver viral disease	No	No	No	No	Yes	No	No	No	No	Yes	No	No	Yes	No	No	No	Yes	No	Treatment that should be used during a limited period	Most patients become cured	No
620	2012-06-06	No	Yes	No	No	No	2001	2		Unknown		Unknown	No	No	No	No	Yes	No	12	0	No			No	Doesn't know	Yes	Yes	Is a liver viral disease	No	Yes	No	No	No	No	No	No	No	No	No	Yes	Doesn't know	No	Yes	No	No	No	Treatment that should be used during a limited period	Doesn't know	No
632	2012-06-11	No	Yes	No	No	No	1998	8		Unknown		Intravenous drug use	No	No	No	Yes	Yes	No	10	0	No			No	Yes	Yes	Yes	Is a liver viral disease	No	No	No	No	Yes	No	Yes	No	No	No	No	No	Yes	No	Yes	Yes	No	No	Treatment that should be used during a limited period	Most patients become cured	Yes
633	2012-06-12	No	No	No	Yes	No	1995	6		Unknown		Sexual	No	No	No	No	Yes	Yes	6	1	Yes	No	Initiated and completed treatment as prescribed	No	Yes	Yes	Yes	Is a liver viral disease	No	Yes	No	No	No	No	No	No	No	No	Yes	No	Yes	No	No	No	No	Yes	Treatment that should be used during a limited period	Most patients become cured	No
634	2012-06-14	No	Yes	No	No	No	1995	6		Unknown		Sexual	No	No	No	No	No	No	6	0	No			Yes	Yes	Yes	Yes	Is a liver viral disease	No	Yes	No	No	No	No	Yes	Yes	No	No	No	No	Doesn't know	No	No	No	No	Yes	Doesn't know	Doesn't know	No
636	2012-06-21	No	No	No	Yes	Yes	1992	11		1a		Intravenous drug use	No	Yes	Yes	Yes	Yes	Yes	3	0	No		Initiated and stopped treatment due to adverse events	No	Yes	Yes	Yes	Is a liver viral disease	No	Yes	No	No	No	No	Yes	No	No	No	No	No	Yes	No	No	No	No	Yes	Treatment that should be used during a limited period	Doesn't know	Yes
637	2012-06-29	No	Yes	No	No	No			Yes	Unknown		Intravenous drug use	No	No	No	No	No	No	2	0	No			No	No	Yes	Yes	Is a liver viral disease	No	No	No	No	Yes	No	No	No	No	No	No	Yes	No	No	No	No	No	Yes	Doesn't know	Doesn't know	No
638	2012-06-29	No	Yes	No	No	No			Yes	Unknown		Intravenous drug use	No	No	Yes	No	No	No	6	0	No			No	Yes	Doesn't know	Yes	Is a liver viral disease	No	No	No	No	Yes	No	No	No	No	No	Yes	No	Yes	No	No	No	No	Yes	Treatment that should be used during a limited period	Doesn't know	No
639	2012-06-29	No	Yes	No	No	No	1998	6		Unknown		Unknown	Unknown	Yes	Yes	Yes	No	No	6	2	No			No	Yes	No	Yes	Is a disease that affects whole body organs	No	Yes	No	No	No	No	Yes	No	No	No	No	No	No	Yes	No	No	No	No	Treatment that should be used during a limited period	Most patients become cured	Yes
640	2012-06-29	No	Yes	No	No	No	1994	3		Unknown		Intravenous drug use	No	No	No	No	Yes	No	4	0	No			No	No	Doesn't know	Yes	Is a liver viral disease	No	Yes	No	No	No	No	Yes	No	No	No	No	No	Yes	No	No	No	No	Yes	Treatment that should be used during a limited period	Most patients become cured	Yes
641	2012-06-29	No	Yes	No	No	No	1996	7		Unknown		Sexual	No	No	Yes	No	Yes	No	6	0	No		Patient has not initiated treatment	Doesn't know	Yes	Yes	Yes	Is a liver viral disease	No	Yes	No	No	No	No	Yes	No	No	No	No	No	Yes	No	No	No	No	Yes	Treatment that should be used during a limited period	Most patients become cured	Yes
645	2012-06-14	No	Yes	No	No	No	1993	8		Unknown		Intravenous drug use	No	No	No	No	No	No	2	0	No			No	Yes	Yes	Yes	Is a liver viral disease	No	Yes	No	No	No	No	No	No	No	No	No	Yes	Yes	No	No	No	No	Yes	Treatment that should be used over the lifetime	Most patients become cured	No
646	2012-06-06	No	Yes	No	No	No			Yes	Unknown		Intravenous drug use	Yes	Yes	Unknown	Unknown	Yes	Yes	6	3	Yes	Yes	Initiated and completed treatment as prescribed	No	Yes	Yes	Yes	Is a liver viral disease	No	Yes	Yes	No	Yes	No	No	No	No	No	Yes	No	No	No	Yes	No	No	No	Treatment that should be used during a limited period	Most patients become cured	No
648	2012-06-21	No	Yes	No	No	No			Yes	Unknown		Intravenous drug use	Yes	Yes	No	No	No	No	2	1	No			Doesn't know	Yes	Yes	Yes	Is a liver viral disease	No	Yes	No	No	No	No	No	No	No	No	No	Yes	Doesn't know	No	No	No	No	Yes	Doesn't know	Doesn't know	No
652	2012-06-06	Yes	No	No	No	No			Yes	Unknown		Intravenous drug use	No	No	No	No	Yes	Unknown	12	0	Yes	Yes		No	Yes	Yes	Yes	Is a liver viral disease	No	Yes	No	No	No	No	No	No	No	No	No	Yes	Yes	No	No	No	No	Yes	Treatment that should be used during a limited period	Most patients become cured	No
655	2012-06-06	Yes	No	No	No	No			Yes	Unknown		Intravenous drug use	No	No	No	No	No	No	10	0	Yes	Unknown		No	Yes	Yes	Yes	Is a liver viral disease	Yes	No	No	No	No	No	Yes	Yes	No	No	No	No	Yes	No	Yes	No	No	No	Treatment that should be used during a limited period	Most patients become cured	Yes
657	2012-06-06	Yes	Yes	No	No	No			Yes	Unknown		Intravenous drug use	No	No	No	No	No	No	15	0	Yes	No		No	Yes	Yes	Yes	Is a disease that affects whole body organs	Yes	No	No	No	No	No	Yes	Yes	No	No	No	No	Yes	No	Yes	No	No	No	Treatment that should be used during a limited period	Most patients become cured	Yes
658	2012-06-06	No	Yes	No	No	No	2001	8		1	0	Sexual	No	No	No	No	Yes	Yes	14	2	Yes	Yes	Initiated and completed treatment as prescribed	No	Yes	Yes	Yes	Is a liver viral disease	No	Yes	No	No	No	No	Yes	Yes	No	No	No	No	Yes	No	No	No	No	Yes	Treatment that should be used during a limited period	Most patients become cured	Yes
661	2012-06-06	Yes	No	No	No	No			Yes	Unknown		Intravenous drug use	No	No	No	No	Yes	Yes	2	0	No		Initiated and completed treatment as prescribed	No	Yes	Yes	Yes	Is a liver viral disease	No	Yes	No	No	No	No	Yes	Yes	No	No	No	No	Yes	No	Yes	No	No	No	Treatment that should be used during a limited period	Most patients become cured	Yes
662	2012-06-14	No	Yes	No	No	No	1996	0		Unknown		Unknown	No	No	No	No	No	No	1	0	Yes	No		No	Yes	Yes	Yes	Is a liver viral disease	Yes	Yes	Yes	No	No	No	No	No	No	No	Yes	No	Yes	Yes	Yes	No	No	No	Treatment that should be used during a limited period	Most patients become cured	Yes
663	2012-06-14	No	Yes	No	No	No			Yes	Unknown		Intravenous drug use	Yes	No	No	No	Yes	No	3	0	Yes	Yes	Patient has not initiated treatment	Yes	Doesn't know	Yes	Yes	Is a liver viral disease	Yes	Yes	Yes	No	No	No	Yes	No	No	No	No	No	Yes	No	No	No	Yes	No	Doesn't know	Doesn't know	No
664	2012-06-14	No	Yes	No	No	No			Yes	Unknown		Intravenous drug use	Yes	No	No	No	Yes	No	2	1	Yes	Yes	Patient has not initiated treatment	No	Doesn't know	Yes	Yes	Doesn't know	Yes	No	No	No	No	No	Yes	No	No	No	No	No	Yes	No	No	Yes	No	No	Treatment that should be used during a limited period	Most patients become cured	No
665	2012-06-18	No	Yes	Yes	No	No	2012	3		Unknown		Intravenous drug use	No	No	No	No	No	No	7	0	No			No	Doesn't know	Doesn't know	Doesn't know	Is a liver viral disease	No	Yes	No	No	No	No	Yes	No	No	No	No	No	Yes	No	No	No	No	Yes	Doesn't know	Doesn't know	No
673	2012-06-08	No	Yes	No	No	No	2002	4		Unknown		Intravenous drug use	No	No	No	No	No	No	1	0	No			No	Yes	Yes	Yes	Is a liver viral disease	No	Yes	No	No	No	No	No	No	No	No	No	Yes	Yes	No	No	No	No	Yes	Treatment that should be used during a limited period	Most patients become cured	Yes
675	2012-06-08	Yes	No	No	No	No			Yes	Unknown		Intravenous drug use	Yes	No	No	No	Yes	No	4	1	Yes	Yes	Patient has not initiated treatment	No	Yes	Yes	Yes	Is a liver viral disease	No	Yes	No	No	No	No	Yes	Yes	No	No	No	No	Yes	Yes	No	No	No	No	Treatment that should be used during a limited period	Most patients become cured	Yes
676	2012-06-08	Yes	No	No	No	No			Yes	Unknown		Intravenous drug use	No	No	No	No	Yes	No	3	0	No			No	Yes	Yes	Yes	Is a liver viral disease	No	Yes	No	No	No	No	Yes	Yes	No	No	No	No	Yes	No	No	No	No	Yes	Treatment that should be used during a limited period	Most patients become cured	Yes
678	2012-06-08	No	Yes	No	No	No			Yes	1		Intravenous drug use	No	No	No	No	Yes	Yes	2	0	No		Initiated and completed treatment as prescribed	Yes	Yes	Yes	Yes	Is a liver viral disease	No	Yes	No	No	No	No	Yes	No	No	No	No	No	No	Yes	Yes	No	No	No	Treatment that should be used during a limited period	Most patients become cured	Yes
681	2012-06-08	No	Yes	No	No	No	1996	5		Unknown		Intravenous drug use	No	No	No	No	Yes	No	10	0	No			No	Yes	Yes	Yes	Is a liver viral disease	No	No	No	No	Yes	No	No	No	No	No	No	Yes	Yes	No	No	No	Yes	No	Treatment that should be used during a limited period	Most patients become cured	No
684	2012-06-11	No	Yes	No	No	No			Yes	Unknown	0	Sexual	No	No	No	No	Yes	No	34	1	Yes	Yes		No	Yes	Yes	Yes	Is a liver viral disease	No	Yes	No	No	No	No	No	No	No	No	Yes	No	Yes	Yes	No	No	No	No	Treatment that should be used during a limited period	Most patients become cured	No
687	2012-06-11	Yes	No	No	No	No			Yes	Unknown		Intravenous drug use	No	No	No	No	Yes	Yes	2	0	No		Initiated and completed treatment as prescribed	No	Yes	Yes	Yes	Is a liver viral disease	No	Yes	No	No	No	No	Yes	Yes	No	No	No	No	Yes	No	Yes	No	No	No	Treatment that should be used during a limited period	Most patients become cured	Yes
688	2012-06-11	No	Yes	No	No	No			Yes	Unknown		Unknown	No	No	No	No	No	No	12	0	No			No	Yes	Doesn't know	Yes	Is a liver viral disease	No	Yes	No	No	No	No	Yes	No	No	No	No	No	Yes	No	No	No	No	Yes	Treatment that should be used during a limited period	Most patients become cured	No
689	2012-06-11	Yes	No	No	No	No			Yes	Unknown		Intravenous drug use	No	No	No	No	Yes	No	9	0	Yes	No		Yes	Yes	Yes	Yes	Is a liver viral disease	No	Yes	No	No	No	No	Yes	Yes	No	No	No	No	Yes	Yes	No	No	No	No	Treatment that should be used during a limited period	Most patients become cured	Yes
690	2012-06-11	No	Yes	No	No	No	2002	6		Unknown		Intravenous drug use	No	Yes	No	No	No	No	12	0	Yes	No		No	Yes	Yes	Yes	Is a liver viral disease	No	Yes	No	No	No	No	No	No	No	No	No	Yes	Yes	No	No	No	No	Yes	Doesn't know	Doesn't know	No
691	2012-06-22	No	Yes	No	No	No	1993	5		Unknown		Intravenous drug use	Yes	No	No	No	No	No	3	3	Yes	No		No	No	Yes	Yes	Is a liver viral disease	No	Yes	No	No	No	No	No	No	No	No	No	Yes	Yes	No	No	No	No	Yes	Treatment that should be used during a limited period	Most patients become cured	No
699	2012-06-08	No	Yes	No	No	No	2002	1		Unknown		Intravenous drug use	Yes	No	Yes	No	Yes	No	27	1	Yes	Yes		No	Yes	Yes	Yes	Is a liver viral disease	No	No	No	No	Yes	No	No	No	No	No	Yes	No	Doesn't know	Yes	No	No	No	No	Treatment that should be used during a limited period	Doesn't know	Yes
703	2012-06-11	No	Yes	No	No	No			Yes	Unknown		Intravenous drug use	No	No	No	No	Yes	Yes	6	3	Yes	Yes	Initiated and is still under treatment	No	Yes	Yes	Yes	Is a liver viral disease	No	Yes	No	No	No	No	No	No	No	No	Yes	No	Yes	No	Yes	No	No	No	Treatment that should be used during a limited period	Most patients become cured	Yes
704	2012-06-11	Yes	No	No	No	No			Yes	Unknown		Intravenous drug use	No	No	No	No	Yes	No	13	0	Yes	Unknown		No	Yes	Yes	Yes	Is a liver viral disease	No	Yes	No	No	No	No	No	No	No	No	No	Yes	Yes	No	Yes	No	No	No	Treatment that should be used during a limited period	Most patients become cured	No
706	2012-06-11	No	Yes	No	No	No	1994	12		Unknown	0	Intravenous drug use	Yes	No	No	No	Yes	Yes	14	6	Yes	Yes	Initiated and is still under treatment	No	Yes	Yes	Yes	Is a liver viral disease	No	Yes	No	No	No	No	Yes	Yes	No	No	No	No	Yes	Yes	No	No	No	No	Treatment that should be used during a limited period	Most patients become cured	No
707	2012-06-11	No	Yes	No	No	No			Yes	Unknown		Intravenous drug use	No	No	No	No	Yes	No	3	0	Yes	Yes		No	Yes	Yes	Yes	Is a liver viral disease	No	Yes	No	No	No	No	Yes	No	No	No	No	No	Yes	No	Yes	No	No	No	Treatment that should be used during a limited period	Most patients become cured	Yes
713	2012-05-21	No	Yes	No	No	No	2000	1		Unknown		Intravenous drug use	Yes	No	No	No	Yes	No	10	0	No			No	Yes	Yes	Yes	Is a liver viral disease	No	Yes	No	No	No	No	No	No	No	Yes	No	No	Yes	No	No	No	Yes	No	Treatment that should be used during a limited period	Most patients become cured	Yes
719	2012-06-07	No	Yes	No	No	No	1997	2		Unknown		Intravenous drug use	No	No	No	No	No	No	12	0	Yes	Yes	Patient has not initiated treatment	No	No	Yes	Yes	Is a liver viral disease	No	Yes	No	No	No	No	No	No	No	Yes	No	No	Yes	No	No	No	No	Yes	Treatment that should be used during a limited period	Doesn't know	No
720	2012-06-06	No	Yes	No	No	No	2006	1		Unknown		Intravenous drug use	Yes	Yes	Yes	No	No	No	24	0	Yes	Yes		Yes	Yes	Yes	Yes	Is a liver viral disease	No	Yes	No	No	No	No	Yes	Yes	No	No	No	No	Yes	Yes	Yes	No	No	No	Treatment that should be used during a limited period	Most patients become cured	No
722	2012-06-11	No	Yes	No	No	No	1994	1		Unknown		Intravenous drug use	No	No	No	No	Yes	No	6	0	Yes	No		Yes	Yes	Yes	Yes	Is a liver viral disease	No	Yes	No	No	No	No	No	No	No	Yes	No	No	Yes	No	No	No	Yes	No	Treatment that should be used during a limited period	Most patients become cured	Yes
729	2012-06-25	No	Yes	Yes	No	No			Yes	Unknown		Intravenous drug use	No	No	No	No	No	No	6	0	No			No	Yes	Yes	Yes	Is a liver viral disease	No	Yes	No	No	No	No	No	No	No	Yes	No	No	Yes	No	Yes	No	No	No	Treatment that should be used during a limited period	Most patients become cured	Yes
730	2012-06-12	No	Yes	No	No	No			Yes	Unknown		Intravenous drug use	No	No	No	No	Yes	No	6	0	No		Patient has not initiated treatment	No	Yes	Yes	Yes	Is a liver viral disease	Yes	No	No	No	No	No	Yes	No	No	No	No	No	Yes	Yes	No	No	No	No	Treatment that should be used during a limited period	Most patients become cured	Yes
732	2012-06-12	No	Yes	No	No	No			Yes	Unknown		Other	No	No	No	No	Yes	Yes	2	0	Yes	No	Initiated and stopped treatment due to lack of persistence	No	Yes	Yes	Yes	Is a liver viral disease	No	No	No	No	Yes	No	Yes	No	No	No	No	No	Yes	No	No	No	Yes	No	Treatment that should be used during a limited period	Most patients become cured	Yes
734	2012-06-12	No	Yes	No	No	No			Yes	Unknown		Intravenous drug use	Yes	No	No	No	Yes	No	2	2	Yes	Yes		No	Yes	No	Yes	Is a liver viral disease	No	Yes	No	No	No	No	No	No	No	No	Yes	No	Yes	No	No	No	No	Yes	Treatment that should be used during a limited period	Most patients become cured	No
735	2012-06-12	No	Yes	No	No	No			Yes	4		Unknown	No	No	No	No	Yes	Yes	2	1	Yes	Yes	Initiated and completed treatment as prescribed	No	Yes	Yes	Yes	Is a liver viral disease	No	Yes	No	No	No	No	Yes	No	No	No	No	No	No	No	No	No	No	Yes	Treatment that should be used during a limited period	Most patients develop liver cirrhosis	Yes
736	2012-06-12	No	Yes	No	No	No	2002	6		Unknown		Intravenous drug use	Yes	No	No	No	Yes	No	3	1	Yes	No		No	Yes	Yes	Yes	Is a liver viral disease	No	Yes	No	No	No	No	No	Yes	Yes	No	No	No	No	No	Yes	No	No	No	Doesn't know	Doesn't know	No
737	2012-06-12	No	No	No	Yes	No	1996	1		Unknown		Intravenous drug use	No	No	No	No	Unknown	Unknown	1	0	Yes	No		No	Yes	Yes	Yes	Is a liver viral disease	No	Yes	No	No	No	No	Yes	No	No	No	No	No	Yes	No	No	No	No	Yes	Treatment that should be used during a limited period	Most patients become cured	No
738	2012-06-12	No	Yes	No	No	No			Yes	Unknown		Unknown	Unknown	Unknown	Unknown	Unknown	No	No	6	0	No			No	Yes	Yes	Yes	Is a liver viral disease	No	Yes	No	No	No	No	Yes	No	Yes	No	No	No	Yes	No	No	No	Yes	No	Treatment that should be used during a limited period	Most patients become cured	No
742	2012-06-12	No	Yes	No	No	No			Yes	Unknown		Intravenous drug use	No	No	No	No	Yes	No	8	0	No			No	Yes	Yes	Yes	Is a liver viral disease	No	Yes	No	No	No	No	No	No	Yes	No	No	No	Yes	Yes	No	No	No	No	Treatment that should be used during a limited period	Most patients become cured	Yes
746	2012-06-13	No	Yes	No	No	No			Yes	Unknown		Intravenous drug use	Yes	No	Yes	No	Yes	No	10	2	Yes	Yes		Doesn't know	Doesn't know	Doesn't know	Yes	Is a liver viral disease	No	No	Yes	No	No	No	No	No	No	No	No	Yes	Doesn't know	No	No	No	No	Yes	Treatment that should be used during a limited period	Most patients become cured	No
749	2012-06-12	No	Yes	No	No	No	2005	9		Unknown		Intravenous drug use	No	No	No	No	No	No	1	0	No			No	Yes	Yes	Yes	Is a disease that affects whole body organs	No	No	No	No	Yes	No	No	No	No	Yes	No	No	Yes	No	No	No	Yes	No	Treatment that should be used during a limited period	Doesn't know	No
750	2012-06-13	No	Yes	No	No	No			Yes	Unknown		Intravenous drug use	No	No	No	No	No	No	2	0	No			Yes	Yes	Yes	Yes	Is a liver viral disease	No	No	No	No	Yes	No	No	No	No	Yes	No	No	Doesn't know	No	No	No	No	Yes	Treatment that should be used during a limited period	Most patients develop liver cirrhosis	No
754	2012-06-13	No	Yes	No	No	No			Yes	Unknown		Intravenous drug use	Yes	No	No	No	Yes	No	7	2	Yes	No		No	Yes	Yes	Yes	Is a liver viral disease	No	Yes	No	No	No	No	No	No	Yes	No	No	No	Yes	No	No	No	No	Yes	Treatment that should be used during a limited period	Most patients become cured	Yes
756	2012-06-13	No	Yes	No	No	No	2001	4		Unknown		Unknown	No	No	No	No	Yes	Yes	2	0	No		Initiated and completed treatment as prescribed	No	Yes	Yes	Yes	Is a liver viral disease	No	No	Yes	No	No	No	Yes	No	No	No	No	No	Yes	No	No	No	Yes	No	Treatment that should be used during a limited period	Doesn't know	No
758	2012-06-13	No	Yes	No	No	No	2000	1		Unknown		Intravenous drug use	Yes	Unknown	Unknown	Unknown	Yes	No	1	3	Yes	No		No	Yes	Yes	Yes	Is a liver viral disease	No	Yes	No	No	No	No	No	No	No	Yes	No	No	Yes	No	No	Yes	No	No	Treatment that should be used during a limited period	Most patients become cured	No
759	2012-06-18	No	Yes	No	No	No	2003	3		Unknown	0	Sexual	Yes	No	No	No	Yes	No	8	1	Yes	Yes		No	Yes	Yes	Yes	Is a liver viral disease	No	Yes	No	No	No	No	No	No	No	No	Yes	No	Yes	No	No	No	Yes	No	Treatment that should be used during a limited period	Most patients become cured	Yes
766	2012-06-14	No	Yes	No	No	No	2001	1		Unknown		Intravenous drug use	No	No	No	No	No	No	4	0	No			Yes	Yes	Yes	Doesn't know	Is a liver viral disease	No	No	No	No	Yes	No	Yes	No	No	No	No	No	Yes	Yes	No	No	No	No	Treatment that should be used during a limited period	Doesn't know	No
771	2012-06-06	No	Yes	Yes	No	Yes			Yes	1		Intravenous drug use	No	Yes	Yes	Yes	Yes	No	6	1	Yes	Yes	Patient has not initiated treatment	No	Yes	Yes	Yes	Is a liver viral disease	No	Yes	No	No	No	No	Yes	No	No	No	No	No	Yes	No	Yes	No	No	No	Treatment that should be used during a limited period	Most patients become cured	No
772	2012-06-15	No	Yes	No	No	No	2002	5		3		Intravenous drug use	No	No	No	No	Yes	No	18	0	Yes	No		No	Yes	Yes	Yes	Is a liver viral disease	No	No	No	No	Yes	No	Yes	Yes	No	No	No	No	Yes	No	Yes	No	No	No	Treatment that should be used during a limited period	Most patients become cured	Yes
773	2012-06-15	No	Yes	No	No	No	2000	1		Unknown		Intravenous drug use	No	No	No	No	Yes	No	12	0	No			No	Yes	Doesn't know	Yes	Is a liver viral disease	No	Yes	No	No	No	No	Yes	Yes	No	No	No	No	Doesn't know	No	No	No	Yes	No	Treatment that should be used during a limited period	Most patients become cured	Yes
775	2012-06-11	No	Yes	No	No	No	2001	9		1		Sexual	No	No	No	No	Yes	Yes	14	1	Yes	Yes	Initiated and stopped treatment due to adverse events	No	Yes	Yes	Yes	Is a liver viral disease	No	Yes	No	No	No	No	Yes	No	No	No	No	No	Yes	No	No	No	No	Yes	Treatment that should be used during a limited period	Doesn't know	No
778	2012-06-11	No	No	No	No	Yes	1995	1		1		Intravenous drug use	Yes	No	Yes	No	Yes	No	24	2	Yes	Yes		No	Yes	Yes	Yes	Is a liver viral disease	No	Yes	No	No	No	No	No	No	No	Yes	No	No	Yes	No	No	No	Yes	No	Treatment that should be used during a limited period	Most patients become cured	Yes
786	2012-06-01	No	Yes	No	No	No	2000	4		Unknown		Sexual	No	No	No	No	No	No	3	0	No			No	Doesn't know	Yes	Yes	Is a liver viral disease	No	Yes	No	No	No	No	Yes	Yes	Yes	No	No	No	Yes	No	Yes	No	No	No	Treatment that should be used during a limited period	Most patients develop liver cirrhosis	No
787	2012-06-06	No	Yes	No	No	No	2000	5		Unknown		Intravenous drug use	Yes	Yes	No	No	Yes	Yes	6	1	Yes	Yes	Initiated and completed treatment as prescribed	No	Yes	Yes	Yes	Is a liver viral disease	No	Yes	No	No	No	No	No	No	No	Yes	No	No	Yes	No	No	No	Yes	No	Treatment that should be used during a limited period	Most patients become cured	Yes
791	2012-06-18	No	Yes	No	No	No	2008	10		Unknown		Unknown	No	No	No	No	No	No	1	0	No			Doesn't know	Doesn't know	Doesn't know	Yes	Is a liver viral disease	No	No	No	No	Yes	No	No	No	No	No	Yes	No	Yes	No	No	No	No	Yes	Treatment that should be used during a limited period	Doesn't know	No
793	2012-06-18	No	Yes	No	No	No			Yes	Unknown		Intravenous drug use	No	No	No	No	Yes	No	10	0	No			No	Yes	Yes	Yes	Is a liver viral disease	No	Yes	No	No	No	No	No	No	No	Yes	No	No	Yes	No	No	No	Yes	No	Treatment that should be used during a limited period	Most patients become cured	Yes
795	2012-06-18	Yes	Yes	Yes	No	No			Yes	3		Intravenous drug use	No	No	No	No	Yes	Yes	12	0	Unknown		Initiated and completed treatment as prescribed	No	Yes	Yes	Yes	Is a liver viral disease	No	Yes	No	No	No	No	No	No	No	Yes	No	No	Yes	No	No	No	Yes	No	Treatment that should be used during a limited period	Most patients become cured	Yes
797	2012-06-18	No	Yes	No	No	No	1997	12		Unknown		Unknown	Yes	Yes	No	No	Yes	No	3	2	Yes	No	Patient has not initiated treatment	No	No	Yes	Yes	Is a liver viral disease	No	No	No	Yes	No	No	No	No	No	No	No	Yes	No	No	No	No	Yes	No	Treatment that should be used during a limited period	Most patients become cured	No
798	2012-06-18	No	Yes	No	No	No	2002	2		Unknown		Unknown	No	No	No	No	Yes	No	9	0	No			No	Yes	Yes	Yes	Is a liver viral disease	No	Yes	No	No	No	No	No	No	No	Yes	No	No	Yes	No	Yes	No	No	No	Treatment that should be used during a limited period	Most patients become cured	No
800	2012-06-18	No	Yes	No	No	No	2000	3		Unknown		Intravenous drug use	No	No	No	No	No	No	3	0	No			No	Yes	Yes	Yes	Is a liver viral disease	No	Yes	No	No	No	No	No	No	No	No	No	Yes	Yes	Yes	Yes	Yes	No	No	Treatment that should be used during a limited period	Doesn't know	No
801	2012-06-18	No	No	Yes	No	No			Yes	Unknown		Unknown	No	No	No	No	No	No	1	0	No			No	Yes	Yes	Yes	Is a liver viral disease	No	Yes	No	No	No	No	No	No	No	No	No	Yes	Doesn't know	No	No	No	No	Yes	Treatment that should be used during a limited period	Doesn't know	No
803	2012-06-18	No	Yes	No	No	No			Yes	Unknown		Unknown	No	No	No	No	Yes	Yes	8	0	No		Initiated and completed treatment as prescribed	No	Yes	Doesn't know	Yes	Is a liver viral disease	No	Yes	No	No	No	No	Yes	No	No	No	No	No	No	No	No	No	No	Yes	Treatment that should be used during a limited period	Most patients become cured	Yes
805	2012-06-18	No	Yes	Yes	Yes	No	2001	8		Unknown		Intravenous drug use	Yes	No	No	No	Yes	No	3	2	Yes	Yes	Patient has not initiated treatment	Doesn't know	Doesn't know	Yes	Yes	Is a liver viral disease	No	Yes	No	No	No	No	No	Yes	No	No	No	No	Yes	No	No	No	Yes	No	Treatment that should be used during a limited period	Doesn't know	No
806	2012-06-18	No	Yes	No	Yes	No	2005	1		Unknown		Intravenous drug use	Yes	No	No	No	No	No	2	2	Yes	Yes		Doesn't know	Doesn't know	Yes	Yes	Is a liver viral disease	No	Yes	No	No	No	No	No	No	No	Yes	No	No	Doesn't know	Yes	No	No	No	No	Treatment that should be used during a limited period	Doesn't know	No
807	2012-06-19	No	Yes	No	No	No			Yes	Unknown		Intravenous drug use	No	No	No	No	Yes	No	8	0	Yes	Yes		No	Yes	Yes	Yes	Is a liver viral disease	No	Yes	No	No	No	No	Yes	No	No	No	No	No	No	No	No	No	No	Yes	Treatment that should be used during a limited period	Doesn't know	Yes
808	2012-06-19	No	Yes	No	No	No			Yes	Unknown		Intravenous drug use	No	No	No	No	Yes	Yes	12	8	Yes	Yes	Initiated and is still under treatment	No	Yes	Yes	Yes	Is a liver viral disease	No	Yes	No	No	No	No	Yes	No	No	No	No	No	Yes	No	Yes	No	No	No	Treatment that should be used during a limited period	Most patients become cured	Yes
809	2012-06-19	No	No	No	No	Yes	2012	5		Unknown		Sexual	No	No	No	No	No	No	12	0	Yes	Yes		No	Yes	Yes	Yes	Is a liver viral disease	No	Yes	No	No	No	No	Yes	No	No	No	No	No	Yes	No	Yes	No	No	No	Treatment that should be used during a limited period	Most patients become cured	No
811	2012-06-19	No	Yes	Yes	No	No	2008	4		Unknown		Intravenous drug use	Yes	No	No	No	Yes	No	5	1	Yes	Yes		Yes	Yes	No	Yes	Is a disease that affects whole body organs	No	No	Yes	No	No	No	Yes	No	Yes	No	No	No	No	No	Yes	No	No	No	Treatment that should be used during a limited period	Doesn't know	No
812	2012-06-20	No	Yes	No	No	No	2006	7		Unknown		Unknown	Yes	No	No	No	No	No	6	0	No			Yes	Doesn't know	Yes	Yes	Is a liver viral disease	No	Yes	No	No	No	No	Yes	No	No	No	No	No	Yes	No	No	No	No	Yes	Treatment that should be used during a limited period	Most patients become cured	No
813	2012-06-20	No	Yes	No	No	No			Yes	Unknown		Other	No	No	No	No	No	No	12	0	No			No	Doesn't know	Yes	Yes	Is a liver viral disease	No	No	No	Yes	No	No	No	No	No	No	No	Yes	Yes	No	No	No	No	Yes	Treatment that should be used during a limited period	Most patients become cured	No
814	2012-06-20	No	No	No	No	Yes			Yes	Unknown		Intravenous drug use	No	No	No	No	No	No	15	0	No			No	Yes	Yes	Yes	Is a liver viral disease	No	Yes	No	No	No	No	Yes	No	No	No	No	No	Yes	No	Yes	No	No	No	Treatment that should be used during a limited period	Most patients become cured	Yes
816	2012-06-20	No	Yes	No	No	No			Yes	Unknown		Sexual	No	No	No	No	Yes	No	9	0	Yes	Yes		Doesn't know	Yes	Yes	Yes	Is a liver viral disease	No	Yes	No	No	No	No	No	No	Yes	No	No	No	Yes	No	No	No	No	Yes	Treatment that should be used during a limited period	Most patients become cured	No
818	2012-06-21	No	Yes	No	No	No			Yes	Unknown		Intravenous drug use	No	No	No	No	Yes	Yes	9	6	Yes	No	Initiated and completed treatment as prescribed	No	Yes	Yes	Yes	Is a liver viral disease	No	Yes	No	No	No	No	Yes	Yes	No	No	No	No	Yes	No	Yes	No	No	No	Treatment that should be used during a limited period	Most patients become cured	Yes
824	2012-06-21	No	Yes	No	No	No	2006	5		Unknown		Intravenous drug use	Yes	No	Yes	No	Yes	No	6	6	Yes	Yes		No	No	No	Yes	Is a liver viral disease	No	Yes	No	No	No	No	No	No	No	No	Yes	No	Yes	Yes	No	No	No	No	Treatment that should be used during a limited period	Most patients become cured	No
827	2012-06-21	No	Yes	No	No	No	2005	2		Unknown	0	Intravenous drug use	Yes	No	No	No	Yes	Yes	2	4	Yes	Yes	Initiated and completed treatment as prescribed	No	Yes	Yes	Yes	Is a liver viral disease	No	Yes	No	No	No	No	Yes	Yes	Yes	No	No	No	Yes	No	No	No	No	Yes	Treatment that should be used during a limited period	Most patients become cured	Yes
830	2012-06-22	No	Yes	No	Yes	No	2009	6		Unknown		Sexual	Yes	No	No	No	Yes	No	3	0	Yes	Yes	Patient has not initiated treatment	No	Yes	Yes	Yes	Is a liver viral disease	No	Yes	No	No	No	No	No	No	No	No	No	Yes	No	No	No	No	No	Yes	Treatment that should be used during a limited period	Doesn't know	Yes
831	2012-06-18	No	Yes	No	No	No	2004	3		Unknown		Intravenous drug use	No	Yes	Yes	No	Yes	No	5	0	No			No	Yes	Yes	Yes	Is a liver viral disease	No	Yes	No	No	No	No	Yes	Yes	No	No	No	No	Yes	No	Yes	No	No	No	Treatment that should be used during a limited period	Most patients become cured	No
832	2012-06-18	No	Yes	No	No	No	2002	4		1a	967000	Unknown	No	No	Yes	No	Yes	No	12	0	No			No	No	Yes	Yes	Is a liver viral disease	No	Yes	No	No	No	No	Yes	No	Yes	No	No	No	Doesn't know	No	Yes	No	No	No	Treatment that should be used during a limited period	Most patients become cured	No
833	2012-06-15	No	Yes	No	No	No	2002	1		Unknown		Intravenous drug use	Yes	No	No	No	Yes	Yes	4	1	Yes	Yes	Initiated and stopped treatment due to adverse events	No	Yes	Yes	Yes	Is a liver viral disease	No	Yes	No	No	No	No	Yes	No	No	No	No	No	Yes	No	No	No	No	Yes	Treatment that should be used during a limited period	Doesn't know	Yes
835	2012-06-19	No	Yes	No	No	Yes			Yes	Unknown		Unknown	Yes	No	No	No	Yes	No	1	3	Yes	Yes		No	Yes	Doesn't know	Yes	Doesn't know	No	No	No	No	Yes	No	No	No	No	No	No	Yes	Yes	No	No	No	No	Yes	Doesn't know	Most patients become cured	No
836	2012-06-18	No	Yes	No	No	No	1999	1		Unknown		Intravenous drug use	No	No	Yes	No	Yes	Yes	1	1	Yes	Yes	Initiated and completed treatment as prescribed	No	Yes	Yes	Yes	Is a liver viral disease	No	Yes	No	No	No	No	Yes	No	Yes	No	No	No	Doesn't know	No	No	No	No	Yes	Treatment that should be used during a limited period	Doesn't know	No
837	2012-06-14	No	Yes	No	No	No	2010	9		Unknown		Intravenous drug use	No	No	Yes	No	No	No	24	0	No			No	No	Doesn't know	Yes	Is a liver viral disease	No	Yes	No	No	No	No	Yes	No	Yes	No	No	No	Yes	No	No	No	No	Yes	Treatment that should be used during a limited period	Most patients become cured	No
838	2012-06-19	No	Yes	No	No	No	2000	1		Unknown		Intravenous drug use	No	No	Yes	No	No	No	6	0	No			No	Yes	Yes	Yes	Is a liver viral disease	No	Yes	No	No	No	No	Yes	No	No	No	No	No	Yes	Yes	Yes	No	No	No	Treatment that should be used during a limited period	Most patients become cured	Yes
839	2012-06-21	No	Yes	No	No	No			Yes	Unknown		Unknown	No	No	No	No	No	No	10	0	No			No	Doesn't know	Doesn't know	Yes	Is a liver viral disease	No	Yes	No	No	No	No	No	No	No	No	Yes	No	No	No	No	No	No	Yes	Treatment that should be used during a limited period	Most patients become cured	No
841	2012-06-20	No	Yes	No	No	No			Yes	Unknown		Sexual	No	No	No	No	Yes	No	3	0	No			No	Yes	Doesn't know	Yes	Is a liver viral disease	No	Yes	No	No	No	No	No	No	No	Yes	No	No	Yes	Yes	No	No	No	No	Treatment that should be used during a limited period	Most patients become cured	Yes
843	2012-06-19	No	No	No	No	Yes			Yes	Unknown		Intravenous drug use	No	No	Yes	No	Yes	Yes	15	0	No		Initiated and completed treatment as prescribed	No	Yes	Yes	Yes	Is a liver viral disease	No	Yes	No	No	No	No	No	No	No	No	No	Yes	No	No	No	No	No	Yes	Treatment that should be used during a limited period	Most patients become cured	Yes
844	2012-06-15	No	Yes	No	No	No	2012	1		Unknown		Unknown	No	No	Yes	No	Yes	No	2	0	Yes	No		Doesn't know	Doesn't know	Doesn't know	Yes	Is a liver viral disease	No	No	No	Yes	No	No	No	No	No	No	No	Yes	Yes	No	No	No	No	Yes	Doesn't know	Doesn't know	No
845	2012-06-12	No	Yes	No	No	No	2006	1		Unknown		Sexual	No	No	No	No	Yes	Yes	3	3	Yes	Yes	Initiated and stopped treatment due to adverse events	Doesn't know	Yes	Doesn't know	Yes	Doesn't know	No	Yes	No	No	No	No	No	No	No	No	No	Yes	Yes	No	No	No	No	Yes	Treatment that should be used during a limited period	Doesn't know	No
846	2012-06-12	No	No	No	No	Yes			Yes	Unknown		Sexual	Yes	No	No	Yes	Yes	No	3	2	Yes	Yes		Doesn't know	Yes	Yes	Yes	Is a liver viral disease	No	Yes	No	No	No	No	Yes	Yes	Yes	No	No	No	Yes	No	No	No	No	Yes	Treatment that should be used during a limited period	Doesn't know	Yes
847	2012-06-12	No	No	No	No	Yes	1997	11		Unknown		Intravenous drug use	Yes	No	No	Yes	No	No	3	0	Yes	No		No	No	Doesn't know	Yes	Is a liver viral disease	No	No	No	No	Yes	No	Yes	Yes	No	No	No	No	Yes	No	No	No	Yes	No	Treatment that should be used during a limited period	Most patients become cured	No
849	2012-06-18	No	Yes	No	No	No	1993	5		3		Unknown	No	No	Yes	Yes	No	No	10	6	Yes	Yes	Initiated and is still under treatment	No	No	Yes	Yes	Is a liver viral disease	No	No	No	No	Yes	No	No	No	No	No	Yes	No	Yes	Yes	Yes	No	No	No	Treatment that should be used during a limited period	Most patients become cured	Yes
853	2012-06-12	No	No	No	No	Yes	2004	1		Unknown		Sexual	Yes	No	Yes	No	Yes	No	6	0	Yes	Yes	Patient has not initiated treatment	Doesn't know	No	Yes	Yes	Is a liver viral disease	No	Yes	No	No	No	No	Yes	Yes	Yes	No	No	No	Yes	No	No	No	Yes	No	Treatment that should be used during a limited period	Most patients become cured	No
854	2012-06-18	No	No	Yes	No	Yes			Yes	Unknown		Intravenous drug use	Yes	No	No	No	Yes	Yes	1	2	Yes	Yes	Initiated and completed treatment as prescribed	No	Yes	Yes	Yes	Is a liver viral disease	No	No	No	No	Yes	No	No	No	No	No	Yes	No	Yes	No	No	No	No	Yes	Treatment that should be used during a limited period	Doesn't know	Yes
855	2012-06-15	No	No	No	No	Yes	1995	1		Unknown		Intravenous drug use	No	No	No	No	Yes	Yes	22	1	Yes	Yes	Initiated and completed treatment as prescribed	No	Doesn't know	Yes	Yes	Is a liver viral disease	No	Yes	No	No	No	No	Yes	No	No	No	No	No	Yes	Yes	Yes	Yes	No	No	Treatment that should be used during a limited period	Doesn't know	Yes
858	2012-06-22	No	Yes	No	No	No			Yes	Unknown		Intravenous drug use	No	No	No	No	Yes	No	6	0	Yes	Unknown		No	Yes	Yes	Yes	Is a liver viral disease	No	Yes	No	No	No	No	Yes	No	No	No	No	No	Yes	No	Yes	No	No	No	Treatment that should be used during a limited period	Most patients become cured	Yes
859	2012-06-12	No	No	No	No	Yes	2000	1		Unknown		Unknown	No	Yes	Yes	No	Yes	No	34	0	Yes	Yes	Initiated and stopped treatment due to lack of persistence	Yes	Yes	Yes	Yes	Is a liver viral disease	No	Yes	No	No	No	No	No	No	No	Yes	No	No	Yes	No	No	No	No	Yes	Treatment that should be used during a limited period	Most patients become cured	Yes
862	2012-06-18	No	No	No	No	Yes	1994	1		Unknown		Intravenous drug use	No	No	Yes	No	Yes	No	4	1	Yes	Yes		No	Yes	Doesn't know	Yes	Is a liver viral disease	No	Yes	No	No	No	No	No	No	No	Yes	No	No	No	Yes	Yes	Yes	No	No	Treatment that should be used during a limited period	Most patients develop liver cirrhosis	No
863	2012-06-20	No	Yes	No	No	No	1990	1		Unknown		Intravenous drug use	No	No	Yes	No	No	No	41	0	No			No	Yes	Yes	Yes	Is a liver viral disease	No	Yes	No	No	No	No	No	No	No	Yes	No	No	No	No	No	No	Yes	No	Doesn't know	Most patients become cured	Yes
864	2012-06-22	No	Yes	No	No	No	2000	7		Unknown		Post-transfusion	Yes	No	Yes	No	Yes	Yes	2	0	Yes	Yes	Initiated and is still under treatment	No	Yes	Yes	Yes	Is a liver viral disease	No	Yes	No	No	No	No	No	No	No	Yes	No	No	Yes	No	No	No	No	Yes	Treatment that should be used during a limited period	Most patients become cured	Yes
865	2012-06-21	No	No	No	No	Yes	2010	6		Unknown		Unknown	No	No	Yes	No	Yes	Yes	8	1	Yes	Yes	Initiated and completed treatment as prescribed	No	Yes	Yes	Yes	Is a liver viral disease	No	No	No	No	Yes	No	No	No	No	Yes	No	No	Yes	No	No	Yes	No	No	Treatment that should be used during a limited period	Most patients develop liver cirrhosis	No
866	2012-06-12	No	No	No	No	Yes	1995	1		Unknown		Intravenous drug use	Yes	No	No	No	Yes	No	12	1	Yes	No	Patient has not initiated treatment	No	Doesn't know	No	Yes	Is a liver viral disease	No	Yes	No	No	No	No	No	No	No	No	Yes	No	No	Yes	Yes	No	No	No	Treatment that should be used during a limited period	Most patients become cured	No
868	2012-06-21	No	Yes	No	No	No	1986	1		Unknown		Intravenous drug use	No	No	No	Yes	No	No	19	0	No			No	Yes	Yes	Yes	Is a liver viral disease	No	Yes	No	No	No	No	Yes	Yes	No	No	No	No	Yes	Yes	Yes	No	No	No	Treatment that should be used during a limited period	Most patients become cured	Yes
871	2012-06-21	No	Yes	Yes	Yes	Yes	2000	1		Unknown		Other	No	No	No	No	No	No	10	0	No			No	Yes	Doesn't know	Yes	Is a liver viral disease	No	Yes	No	No	No	No	No	No	No	Yes	No	No	Yes	No	No	No	No	Yes	Treatment that should be used during a limited period	Most patients become cured	No
872	2012-06-22	No	Yes	No	No	No	1999	5		Unknown		Intravenous drug use	No	No	No	No	No	No	5	0	No			No	Yes	Yes	Yes	Is a liver viral disease	No	No	No	Yes	No	No	No	No	No	No	No	Yes	Yes	No	No	No	No	Yes	Treatment that should be used during a limited period	Doesn't know	No
877	2012-06-22	No	Yes	No	No	No	2011	12		Unknown		Other	No	No	No	No	No	No	3	0	No			Doesn't know	Doesn't know	Doesn't know	Yes	Is a liver viral disease	No	No	No	No	Yes	Yes	No	No	No	No	Yes	No	Yes	No	No	No	No	Yes	Treatment that should be used during a limited period	Most patients become cured	No
878	2012-06-22	No	Yes	No	No	No	2009	4		Unknown		Intravenous drug use	No	No	No	No	Yes	No	9	0	No			No	Yes	Yes	Yes	Is a liver viral disease	No	Yes	No	No	No	No	No	No	Yes	No	No	No	Yes	No	No	No	Yes	No	Treatment that should be used during a limited period	Most patients become cured	No
881	2012-06-25	No	Yes	No	Yes	No	2008	6		Unknown		Intravenous drug use	Yes	No	No	No	Yes	No	2	2	Yes	Yes		No	Yes	Yes	Yes	Is a liver viral disease	No	No	Yes	No	No	No	Yes	Yes	No	No	No	No	Yes	No	No	No	Yes	No	Treatment that should be used during a limited period	Most patients become cured	Yes
890	2012-06-25	No	Yes	No	No	No	2008	1		Unknown	14	Unknown	No	No	No	No	Yes	No	3	0	No			No	Yes	Yes	Yes	Is a liver viral disease	No	Yes	No	No	No	No	Yes	No	No	No	No	No	Yes	No	Yes	No	No	No	Treatment that should be used during a limited period	Most patients become cured	No
896	2012-06-25	No	Yes	No	No	No	2009	3		Unknown		Intravenous drug use	No	No	Unknown	Unknown	No	No	5	0	No			No	Doesn't know	Yes	Yes	Is a liver viral disease	Yes	No	No	No	No	No	No	No	Yes	No	No	No	Yes	No	No	No	Yes	No	Treatment that should be used during a limited period	Doesn't know	No
898	2012-06-25	No	No	No	No	Yes			Yes	Unknown		Intravenous drug use	No	No	No	No	Yes	Yes	5	0	No		Initiated and completed treatment as prescribed	No	Yes	Yes	Yes	Is a liver viral disease	No	Yes	No	No	No	No	Yes	No	No	No	No	No	Yes	No	Yes	No	No	No	Treatment that should be used during a limited period	Most patients become cured	No
900	2012-06-25	No	Yes	No	No	No			Yes	Unknown		Intravenous drug use	No	No	No	No	Yes	No	3	0	Yes	No		No	Doesn't know	Yes	Yes	Is a liver viral disease	No	Yes	No	No	No	No	Yes	Yes	No	No	No	No	Doesn't know	No	No	No	Yes	No	Treatment that should be used during a limited period	Doesn't know	No
902	2012-06-25	No	Yes	No	No	No	2008	10		Unknown		Intravenous drug use	Yes	No	No	No	No	No	5	2	Yes	Yes		Yes	Yes	Yes	Yes	Is a liver viral disease	No	Yes	No	No	No	No	No	No	No	Yes	No	No	No	No	No	No	Yes	No	Treatment that should be used during a limited period	Most patients become cured	Yes
905	2012-06-25	No	Yes	No	No	No			Yes	Unknown		Intravenous drug use	No	No	No	No	Yes	No	10	0	No			No	Yes	Yes	Yes	Is a liver viral disease	No	Yes	No	No	No	No	Yes	No	No	No	No	No	Yes	No	Yes	No	No	No	Treatment that should be used during a limited period	Most patients become cured	No
907	2012-06-25	No	Yes	No	No	No			Yes	Unknown		Intravenous drug use	No	No	No	No	No	No	2	0	No			No	Yes	Yes	Yes	Is a liver viral disease	No	Yes	No	No	No	No	Yes	No	No	No	No	No	Doesn't know	No	No	No	No	Yes	Treatment that should be used during a limited period	Doesn't know	No
918	2012-06-26	No	Yes	No	No	No	2003	7		Unknown		Intravenous drug use	No	No	No	No	Yes	No	5	0	No			No	No	Yes	Yes	Is a liver viral disease	No	Yes	No	No	No	No	No	No	No	Yes	No	No	Yes	No	No	No	No	Yes	Treatment that should be used during a limited period	Most patients become cured	No
920	2012-06-27	No	Yes	No	No	No	2004	9		Unknown		Unknown	No	No	No	No	Yes	Yes	0	0	No		Initiated and completed treatment as prescribed	No	Yes	Yes	Yes	Is a liver viral disease	No	Yes	No	No	No	No	No	No	No	Yes	No	No	Yes	No	No	No	Yes	No	Treatment that should be used during a limited period	Most patients become cured	Yes
921	2012-06-27	No	Yes	No	No	No	2011	10		Unknown		Intravenous drug use	No	No	No	No	Yes	No	10	1	Yes	No		No	Yes	Yes	Yes	Is a liver viral disease	Yes	No	No	No	No	No	No	No	No	No	No	Yes	Yes	No	No	No	No	Yes	Treatment that should be used during a limited period	Most patients become cured	Yes
922	2012-06-27	No	Yes	No	No	No	2006	2		Unknown		Intravenous drug use	No	No	No	No	No	No	0	0	No			No	Doesn't know	Yes	Yes	Is a liver viral disease	No	No	No	No	Yes	No	No	No	No	No	No	Yes	Yes	No	No	No	No	Yes	Doesn't know	Doesn't know	No
925	2012-06-26	No	Yes	No	No	No	2006	3		2		Unknown	No	Yes	Yes	No	Yes	Yes	4	0	Yes	Yes	Initiated and completed treatment as prescribed	No	Yes	Yes	Yes	Is a liver viral disease	No	Yes	No	No	No	No	No	No	No	No	Yes	No	No	No	No	No	Yes	No	Treatment that should be used during a limited period	Most patients become cured	Yes
926	2012-06-27	No	No	No	No	Yes	1998	1		Unknown		Intravenous drug use	No	No	Yes	No	Yes	No	5	1	Yes	Yes	Patient has not initiated treatment	Doesn't know	Yes	Doesn't know	Yes	Is a liver viral disease	No	Yes	No	No	No	No	Yes	No	Yes	No	No	No	Yes	No	No	No	No	Yes	Treatment that should be used during a limited period	Most patients become cured	No
927	2012-06-26	No	No	No	No	Yes	1988	10		2		Intravenous drug use	No	No	Yes	Yes	Yes	No	8	0	Yes	Yes		No	No	Yes	Yes	Is a liver viral disease	No	Yes	No	No	No	No	No	No	Yes	No	No	No	Yes	Yes	No	No	No	No	Treatment that should be used during a limited period	Most patients become cured	Yes
932	2012-06-27	No	Yes	No	No	No	2000	12		Unknown		Intravenous drug use	No	No	No	No	Yes	No	7	0	Yes	No		No	Yes	Doesn't know	Yes	Is a liver viral disease	No	Yes	No	No	No	No	No	No	No	No	Yes	No	No	No	No	No	No	Yes	Treatment that should be used over the lifetime	Most patients become cured	No
945	2012-07-02	No	Yes	No	No	No			Yes	Unknown		Unknown	Yes	No	Yes	No	Yes	No	20	3	Yes	Yes	Patient has not initiated treatment	No	Yes	Yes	Yes	Is a liver viral disease	No	Yes	No	No	No	No	No	No	No	Yes	No	No	Yes	No	No	No	Yes	No	Treatment that should be used during a limited period	Most patients become cured	Yes
946	2012-06-29	No	Yes	No	No	No	2002	1		Unknown		Intravenous drug use	Yes	No	Yes	Yes	Yes	Unknown	3	3	Yes	Yes		No	Doesn't know	Yes	Yes	Is a liver viral disease	No	Yes	No	No	No	No	No	No	No	No	Yes	No	Yes	Yes	Yes	No	No	No	Doesn't know	Most patients become cured	No
948	2012-06-27	No	No	Yes	No	No	2007	1		Unknown		Intravenous drug use	No	Yes	No	Yes	Yes	No	2	0	Yes	No		No	Yes	Yes	Yes	Is a liver viral disease	No	Yes	No	No	No	No	Yes	Yes	No	No	No	No	Yes	No	Yes	No	No	No	Treatment that should be used during a limited period	Most patients become cured	Yes
950	2012-06-12	No	No	No	No	Yes	1979	1		Unknown		Sexual	No	No	Yes	No	Yes	No	12	0	Yes	Yes		No	Yes	Yes	Yes	Is a liver viral disease	No	Yes	No	No	No	No	Yes	Yes	No	No	No	No	Doesn't know	No	No	No	No	Yes	Treatment that should be used during a limited period	Most patients develop liver cirrhosis	No
953	2012-06-25	No	No	No	Yes	No	1993	6		Unknown	50	Intravenous drug use	Yes	Yes	No	No	Yes	No	10	3	Yes	Yes	Patient has not initiated treatment	Doesn't know	Yes	Yes	Yes	Is a liver viral disease	No	Yes	No	No	No	No	No	Yes	Yes	No	No	No	Yes	No	No	No	Yes	No	Treatment that should be used during a limited period	Most patients develop liver cirrhosis	No
954	2012-06-25	No	No	No	No	Yes	1999	5		Unknown		Intravenous drug use	Yes	No	No	No	Yes	Yes	12	3	Yes	Yes	Initiated and completed treatment as prescribed	No	Yes	Yes	Yes	Is a disease that affects whole body organs	Yes	No	No	No	No	No	Yes	Yes	No	No	No	No	Yes	Yes	No	No	No	No	Treatment that should be used over the lifetime	Most patients develop liver cirrhosis	No
955	2012-06-21	No	Yes	No	Yes	No	1990	6		Unknown	0	Intravenous drug use	No	No	No	No	Yes	No	6	0	No			No	Yes	Yes	Yes	Is a liver viral disease	No	Yes	No	No	No	No	Yes	Yes	Yes	No	No	No	Yes	No	No	No	Yes	No	Treatment that should be used during a limited period	Most patients become cured	Yes
957	2012-06-29	No	Yes	Yes	No	No	2008	10		Unknown		Sexual	No	No	No	No	No	No	6	0	Yes	No	Patient has not initiated treatment	No	No	Yes	Yes	Is a liver viral disease	No	Yes	No	No	No	No	No	No	No	Yes	No	No	Yes	No	Yes	No	No	No	Treatment that should be used during a limited period	Most patients become cured	Yes
958	2012-06-27	No	Yes	No	No	No	2002	6		Unknown		Intravenous drug use	Yes	No	No	No	Yes	No	10	3	Yes	Yes	Patient has not initiated treatment	Doesn't know	Doesn't know	Yes	Yes	Is a liver viral disease	No	Yes	No	No	No	No	Yes	No	No	No	No	No	Yes	No	No	No	Yes	No	Treatment that should be used during a limited period	Most patients become cured	Yes
959	2012-07-02	No	Yes	No	No	No	2003	2		Unknown		Intravenous drug use	No	No	No	No	Yes	Yes	10	0	No		Initiated and stopped treatment due to adverse events	No	Yes	No	Yes	Is a liver viral disease	No	No	No	No	Yes	No	Yes	Yes	No	No	No	No	No	No	Yes	No	No	No	Doesn't know	Most patients become cured	Yes
960	2012-07-02	No	Yes	No	No	No	2002	1		Unknown		Sexual	Unknown	Unknown	Unknown	Unknown	Yes	No	15	0	No			No	Yes	Yes	Yes	Is a liver viral disease	No	Yes	No	No	No	No	Yes	Yes	No	No	No	No	Yes	Yes	No	Yes	No	No	Treatment that should be used during a limited period	Most patients become cured	No
964	2012-06-18	No	No	No	Yes	No	2006	1		Unknown		Sexual	Yes	Yes	Unknown	Unknown	Yes	Yes	16	1	Yes	Yes	Patient has not initiated treatment	No	Yes	Yes	Yes	Is a liver viral disease	No	Yes	No	No	No	No	No	Yes	No	No	No	No	Doesn't know	No	No	No	Yes	No	Treatment that should be used during a limited period	Most patients become cured	No
965	2012-06-28	No	Yes	No	No	No	1997	1		Unknown		Intravenous drug use	Yes	Yes	Unknown	Unknown	Yes	Yes	3	0	Yes	Yes	Initiated and stopped treatment due to lack of persistence	No	Yes	Yes	Yes	Is a liver viral disease	No	Yes	No	No	No	No	Yes	Yes	No	No	No	No	Yes	Yes	No	Yes	No	No	Treatment that should be used during a limited period	Most patients become cured	Yes
968	2012-07-03	No	Yes	No	Yes	No			Yes	Unknown		Intravenous drug use	Yes	No	No	Yes	Yes	No	1	6	Yes	Yes		No	Yes	Yes	Yes	Doesn't know	No	Yes	No	No	No	No	Yes	No	No	No	No	No	Yes	Yes	No	No	No	No	Doesn't know	Most patients become cured	No
970	2012-06-25	No	Yes	No	No	No	1996	7		Unknown		Intravenous drug use	No	Yes	No	No	Yes	No	14	2	Yes	Yes		No	Yes	Yes	Yes	Is a liver viral disease	No	Yes	No	No	No	No	No	No	No	Yes	No	No	Yes	No	No	No	No	Yes	Treatment that should be used during a limited period	Doesn't know	Yes
974	2012-07-04	No	Yes	No	No	No	2000	5		Unknown		Unknown	No	Yes	No	Yes	Yes	No	3	0	Yes	Yes		Yes	Yes	Yes	Yes	Is a liver viral disease	No	Yes	No	No	No	No	No	No	No	Yes	No	No	Yes	No	Yes	No	No	No	Treatment that should be used during a limited period	Doesn't know	Yes
976	2012-07-05	No	Yes	No	No	No			Yes	Unknown		Intravenous drug use	Yes	Yes	Yes	Yes	No	No	12	2	Yes	Yes		Doesn't know	Doesn't know	Yes	Yes	Is a liver viral disease	No	Yes	No	No	No	No	No	No	No	No	No	Yes	Yes	Yes	Yes	No	No	No	Treatment that should be used during a limited period	Most patients become cured	No
978	2012-07-02	No	Yes	No	No	No	1980	6		Unknown		Intravenous drug use	No	No	No	Yes	No	No	23	0	No			No	Yes	Yes	Yes	Is a liver viral disease	No	Yes	No	No	No	No	Yes	No	No	No	No	No	Yes	Yes	No	No	No	No	Treatment that should be used during a limited period	Most patients become cured	No
979	2012-07-27	No	Yes	No	No	No	1996	6		Unknown		Sexual	No	No	Yes	No	No	No	10	0	No			No	Yes	Yes	Yes	Doesn't know	No	Yes	No	No	No	No	No	No	No	Yes	No	No	No	No	No	No	No	Yes	Treatment that should be used during a limited period	Doesn't know	No
980	2012-07-27	No	Yes	No	No	No	1999	5		Unknown		Unknown	No	No	No	No	Yes	No	3	3	Yes	No	Patient has not initiated treatment	No	Yes	Yes	Yes	Is a liver viral disease	No	Yes	No	No	No	No	No	No	No	No	Yes	No	Yes	No	No	No	No	Yes	Treatment that should be used during a limited period	Most patients become cured	Yes
984	2012-07-09	No	Yes	No	No	No	1999	12		Unknown		Intravenous drug use	No	No	No	No	Yes	No	5	2	Yes	No	Patient has not initiated treatment	No	Yes	Yes	Yes	Is a liver viral disease	No	Yes	No	No	No	No	No	No	No	No	Yes	No	Yes	No	No	No	Yes	No	Treatment that should be used during a limited period	Most patients become cured	Yes
985	2012-06-21	No	Yes	No	No	No			Yes	Unknown		Intravenous drug use	No	No	Yes	No	Yes	No	9	0	No			No	No	Yes	Yes	Is a liver viral disease	No	Yes	No	No	No	No	No	No	No	No	No	Yes	No	Yes	No	No	No	No	Doesn't know	Most patients become cured	No
986	2012-06-22	No	Yes	No	No	No	1993	1		Unknown	0	Intravenous drug use	Yes	Yes	Yes	No	No	No	3	2	Yes	Yes		Yes	Yes	Yes	Yes	Is a liver viral disease	No	Yes	No	No	No	No	Yes	No	No	No	No	No	Yes	No	Yes	No	No	No	Treatment that should be used during a limited period	Most patients become cured	Yes
990	2012-07-05	No	Yes	No	No	No	1998	1		Unknown		Intravenous drug use	Yes	No	Yes	No	Yes	No	6	1	Yes	Yes		No	Yes	Yes	Yes	Is a liver viral disease	No	Yes	No	No	No	No	No	No	No	No	No	Yes	No	No	No	No	Yes	No	Doesn't know	Doesn't know	No
994	2012-07-03	No	Yes	No	No	No			Yes	Unknown		Intravenous drug use	Yes	Unknown	Yes	No	Yes	No	10	1	Yes	Yes		Doesn't know	Yes	Doesn't know	Yes	Is a liver viral disease	No	Yes	No	No	No	No	No	No	No	No	No	Yes	Yes	No	No	No	No	Yes	Treatment that should be used during a limited period	Doesn't know	No
996	2012-07-12	No	No	Yes	No	No	2000	1		Unknown		Intravenous drug use	No	No	No	No	Yes	Yes	5	0	Yes	No	Initiated and completed treatment as prescribed	No	Yes	Yes	Yes	Is a liver viral disease	No	Yes	No	No	No	No	No	No	No	No	No	Yes	Yes	No	No	Yes	No	No	Treatment that should be used during a limited period	Most patients become cured	Yes
999	2012-07-22	No	Yes	No	No	No	1992	1		Unknown		Intravenous drug use	Yes	Yes	Yes	Unknown	Yes	Yes	4	2	Yes	Yes	Initiated and completed treatment as prescribed	Doesn't know	Doesn't know	Yes	Yes	Is a liver viral disease	No	Yes	No	No	No	No	No	No	No	Yes	No	No	Yes	Yes	No	No	No	No	Treatment that should be used during a limited period	Most patients become cured	No
1001	2012-07-04	No	Yes	No	No	No	2002	1		1b		Intravenous drug use	No	No	Yes	Unknown	No	No	15	1	Yes	Yes		No	Yes	Yes	Yes	Is a liver viral disease	No	Yes	No	No	No	No	Yes	No	No	No	No	No	No	No	Yes	No	No	No	Treatment that should be used during a limited period	Most patients become cured	Yes
1002	2012-07-06	No	No	No	Yes	No	2005	6		Unknown		Intravenous drug use	No	No	Yes	No	Yes	Yes	3	0	No		Initiated and completed treatment as prescribed	No	Yes	Yes	Yes	Is a liver viral disease	No	Yes	No	No	No	No	No	No	No	No	Yes	No	Yes	No	No	No	Yes	No	Treatment that should be used during a limited period	Most patients become cured	Yes
1004	2012-07-05	No	Yes	No	No	No	2004	10		Unknown		Sexual	No	No	Yes	No	Yes	Yes	30	1	Yes	Yes	Initiated and completed treatment as prescribed	No	Yes	Yes	Yes	Is a liver viral disease	No	Yes	No	No	No	No	No	No	No	Yes	No	No	Yes	No	No	No	Yes	No	Treatment that should be used during a limited period	Most patients become cured	Yes
1006	2012-06-26	No	Yes	No	Yes	No	2000	3		Unknown		Intravenous drug use	Yes	Yes	Yes	Unknown	No	No	17	1	No			No	No	Yes	Yes	Is a liver viral disease	No	Yes	No	No	No	No	No	No	No	Yes	No	No	Yes	No	No	No	Yes	No	Treatment that should be used during a limited period	Most patients become cured	Yes
1007	2012-07-17	No	Yes	Yes	Yes	Yes	1995	1		Unknown		Intravenous drug use	No	No	Yes	No	No	No	4	0	Yes	Yes		No	Doesn't know	Yes	Yes	Is a liver viral disease	No	Yes	No	No	No	No	No	No	No	No	No	Yes	Yes	Yes	Yes	Yes	No	No	Treatment that should be used during a limited period	Doesn't know	No
1009	2012-07-16	No	No	No	No	Yes	2005	8		Unknown		Unknown	No	No	No	No	No	No	24	0	Yes	Yes		No	Doesn't know	Yes	Yes	Is a liver viral disease	No	Yes	No	No	No	No	No	No	No	Yes	No	No	Yes	No	No	No	No	Yes	Treatment that should be used during a limited period	Most patients become cured	No
1010	2012-07-16	No	Yes	No	No	No	2004	6		Unknown		Intravenous drug use	No	No	No	No	Yes	No	24	1	Yes	Yes		No	Yes	Doesn't know	Yes	Doesn't know	No	Yes	No	No	No	No	Yes	No	Yes	No	No	No	No	No	No	No	No	Yes	Treatment that should be used during a limited period	Most patients become cured	No
1014	2012-07-11	No	No	No	No	Yes	2000	12		Unknown		Sexual	No	No	No	No	No	No	18	0	No			Yes	No	Yes	Yes	Is a liver viral disease	No	Yes	No	No	No	No	No	No	No	Yes	No	No	Doesn't know	No	No	No	No	Yes	Doesn't know	Doesn't know	Yes
1016	2012-07-10	No	Yes	No	No	No	1997	1		Unknown		Intravenous drug use	Yes	No	Yes	Yes	Yes	No	5	2	Yes	Yes	Patient has not initiated treatment	No	No	Yes	Yes	Is a liver viral disease	No	Yes	No	No	No	No	Yes	No	Yes	No	No	No	Yes	Yes	No	No	No	No	Treatment that should be used during a limited period	Most patients become cured	Yes
1017	2012-07-06	Yes	Yes	No	Yes	No	1993	1		Unknown		Intravenous drug use	No	No	Yes	No	No	No	12	0	No			Doesn't know	Doesn't know	Doesn't know	Doesn't know	Is a liver viral disease	No	Yes	No	No	No	No	No	No	No	No	Yes	No	No	No	No	No	No	Yes	Treatment that should be used during a limited period	Most patients become cured	Yes
1020	2012-07-18	No	Yes	No	No	No	1993	1		3		Intravenous drug use	No	No	No	No	Yes	Yes	4	2	Yes	Yes	Initiated and completed treatment as prescribed	No	Yes	Doesn't know	Yes	Is a liver viral disease	No	Yes	No	No	No	No	Yes	No	No	No	No	No	Yes	Yes	No	No	No	No	Treatment that should be used during a limited period	Most patients become cured	No
1021	2012-07-18	No	Yes	No	No	No			Yes	Unknown		Intravenous drug use	Yes	Yes	No	No	Yes	Yes	1	1	Yes	Yes	Initiated and completed treatment as prescribed	No	Yes	Yes	Yes	Is a liver viral disease	No	No	No	Yes	No	No	Yes	Yes	No	No	No	No	Yes	Yes	No	No	No	No	Treatment that should be used during a limited period	Most patients become cured	No
1023	2012-07-18	No	Yes	No	No	No			Yes	Unknown		Unknown	Yes	No	No	Yes	Yes	No	2	0	Yes	Yes	Patient has not initiated treatment	No	Yes	Yes	Yes	Is a liver viral disease	No	No	No	No	Yes	No	No	No	No	No	No	Yes	Doesn't know	No	No	No	No	Yes	Treatment that should be used during a limited period	Doesn't know	No
1030	2012-07-17	No	Yes	No	No	No	1997	1		Unknown		Sexual	No	No	Yes	No	Yes	No	3	0	No			No	Yes	Yes	Yes	Is a liver viral disease	No	Yes	No	No	No	No	No	Yes	Yes	No	No	No	Yes	No	No	No	No	Yes	Treatment that should be used during a limited period	Doesn't know	Yes
1032	2012-07-13	No	Yes	No	No	No	1990	1		Unknown		Intravenous drug use	Yes	Yes	Yes	No	No	No	7	0	No			Yes	Yes	Yes	Yes	Is a liver viral disease	No	Yes	No	No	No	No	Yes	No	Yes	No	No	No	Yes	No	Yes	Yes	No	No	Treatment that should be used during a limited period	Most patients become cured	No
1033	2012-07-16	No	Yes	No	No	No	1999	4		Unknown		Intravenous drug use	Yes	Unknown	Yes	No	Yes	No	10	0	Yes	No		No	Yes	Yes	Yes	Is a liver viral disease	No	Yes	No	No	No	No	No	No	No	No	Yes	No	Yes	Yes	Yes	No	No	No	Treatment that should be used during a limited period	Most patients become cured	Yes
1035	2012-07-16	Yes	Yes	Yes	Yes	No	1990	1		Unknown		Intravenous drug use	No	No	Yes	No	Yes	No	4	3	Yes	Yes	Patient has not initiated treatment	No	Yes	Yes	Yes	Is a liver viral disease	No	Yes	No	No	No	No	No	No	No	Yes	No	No	Yes	No	No	No	Yes	No	Treatment that should be used during a limited period	Most patients become cured	Yes
1036	2012-07-19	No	Yes	No	No	No	2010	1		Unknown		Unknown	No	No	Yes	No	Yes	No	24	1	Yes	Yes		No	Yes	Yes	Yes	Is a liver viral disease	No	Yes	No	No	No	No	Yes	Yes	No	No	No	No	Yes	No	No	No	No	Yes	Treatment that should be used during a limited period	Most patients become cured	No
1037	2012-07-19	No	Yes	No	No	No			Yes	Unknown		Intravenous drug use	No	Yes	Yes	No	Yes	No	10	0	No			No	Yes	Yes	Yes	Is a liver viral disease	No	No	No	No	Yes	No	Yes	No	Yes	No	No	No	Yes	Yes	Yes	No	No	No	Treatment that should be used during a limited period	Most patients become cured	No
1041	2012-07-19	No	Yes	No	No	No			Yes	Unknown		Unknown	Yes	Unknown	No	Yes	Yes	No	1	2	Yes	Yes	Patient has not initiated treatment	No	Yes	Yes	Yes	Doesn't know	No	No	No	Yes	No	No	No	No	No	No	No	Yes	Yes	No	No	No	No	Yes	Doesn't know	Doesn't know	No
1043	2012-07-26	No	Yes	Yes	Yes	No	1998	7		Unknown		Intravenous drug use	Yes	No	No	No	Yes	No	2	2	Yes	No	Patient has not initiated treatment	No	Yes	Yes	Yes	Is a liver viral disease	No	Yes	No	No	No	No	Yes	Yes	No	No	No	No	Yes	Yes	Yes	No	No	No	Treatment that should be used during a limited period	Most patients become cured	Yes
1044	2012-07-26	No	Yes	No	No	No	1997	3		Unknown		Unknown	Yes	Yes	No	No	Yes	No	16	3	Yes	Yes	Patient has not initiated treatment	No	No	Yes	Yes	Is a liver viral disease	No	Yes	No	No	No	No	No	No	No	Yes	No	No	No	Yes	Yes	No	No	No	Treatment that should be used during a limited period	Most patients become cured	No
1047	2012-08-02	No	Yes	No	No	No	1996	3		Unknown		Other	No	No	No	No	No	No	15	0	No			No	No	Yes	Yes	Is a liver viral disease	No	Yes	No	No	No	No	Yes	No	Yes	No	No	No	No	No	No	No	No	Yes	Treatment that should be used during a limited period	Most patients become cured	No
1048	2012-08-03	No	No	No	Yes	No			Yes	Unknown		Sexual	No	No	Yes	Unknown	No	No	32	0	No			Yes	Doesn't know	Doesn't know	Yes	Is a liver viral disease	No	Yes	No	No	No	No	Yes	Yes	Yes	No	No	No	Doesn't know	No	Yes	No	No	No	Doesn't know	Doesn't know	No
1049	2012-08-03	No	Yes	No	No	No	2007	6		Unknown		Unknown	Unknown	Unknown	Unknown	Unknown	No	Yes	8	4	Yes	Yes	Initiated and is still under treatment	No	Yes	Yes	Yes	Is a liver viral disease	No	Yes	No	No	No	No	Yes	Yes	No	No	No	No	Yes	Yes	No	No	No	No	Treatment that should be used during a limited period	Doesn't know	No
1052	2012-08-08	No	Yes	No	No	No	1996	6		Unknown		Intravenous drug use	No	No	Unknown	Unknown	Yes	No	12	1	Yes	No		No	Doesn't know	Doesn't know	Doesn't know	Is a liver viral disease	No	Yes	No	No	No	No	No	No	No	No	Yes	No	Yes	No	No	No	No	Yes	Treatment that should be used during a limited period	Most patients become cured	No
1053	2012-08-09	No	Yes	Yes	No	No			Yes	Unknown		Intravenous drug use	No	No	Unknown	Yes	Yes	No	6	1	Yes	Yes	Patient has not initiated treatment	No	Yes	Doesn't know	Yes	Is a liver viral disease	No	No	No	No	No	Yes	Yes	No	No	No	No	No	Doesn't know	No	No	No	Yes	No	Doesn't know	Most patients become cured	No
1057	2012-08-09	Yes	No	No	No	No			Yes	Unknown		Intravenous drug use	Yes	Yes	No	Unknown	Yes	No	10	2	Yes	Yes		Yes	Yes	Yes	Yes	Is a liver viral disease	No	Yes	No	No	No	No	Yes	Yes	Yes	No	No	No	Yes	Yes	Yes	No	No	No	Treatment that should be used during a limited period	Doesn't know	No
1058	2012-08-13	No	Yes	No	No	No	2002	6		Unknown		Intravenous drug use	Yes	No	Unknown	Unknown	Yes	No	9	6	No		Patient has not initiated treatment	No	Yes	No	Yes	Is a liver viral disease	No	Yes	No	No	No	No	Yes	No	No	No	No	No	Yes	Yes	No	No	No	No	Treatment that should be used during a limited period	Most patients become cured	No
1061	2012-08-13	No	No	No	No	Yes	1995	10		Unknown		Intravenous drug use	No	No	No	No	Yes	No	8	0	No			No	Yes	Yes	Yes	Is a liver viral disease	No	No	No	No	Yes	No	Yes	Yes	No	No	No	No	Yes	No	No	No	No	Yes	Treatment that should be used during a limited period	Most patients become cured	Yes
1068	2012-08-23	No	No	No	No	Yes	1997	1		Unknown		Unknown	No	No	No	No	Yes	No	1	0	Yes	Yes	Patient has not initiated treatment	No	No	No	Yes	Is a liver viral disease	No	No	No	No	Yes	No	No	No	No	No	Yes	No	Yes	No	No	No	No	Yes	Treatment that should be used during a limited period	Doesn't know	Yes
1070	2012-08-29	No	Yes	No	No	No	2001	6		Unknown		Intravenous drug use	No	No	No	No	Yes	No	3	0	Yes	No	Patient has not initiated treatment	No	No	Yes	Yes	Is a liver viral disease	No	Yes	No	No	No	No	Yes	Yes	No	No	No	No	No	No	No	No	No	Yes	Treatment that should be used during a limited period	Most patients become cured	No
1071	2012-09-03	No	No	No	No	Yes			Yes	Unknown		Intravenous drug use	No	Yes	Unknown	Unknown	No	No	25	25	Yes			Yes	No	No	Yes	Is a liver viral disease	No	Yes	No	No	No	No	Yes	No	No	No	No	No	Doesn't know	No	No	No	No	Yes	Treatment that should be used during a limited period	Doesn't know	Yes
1073	2012-09-05	No	No	No	Yes	No			Yes	Unknown		Intravenous drug use	Yes	Yes	No	Unknown	No	No	1	1	Yes	Yes		Doesn't know	Doesn't know	Yes	Yes	Is a liver viral disease	No	Yes	No	No	No	No	No	No	No	Yes	No	No	Doesn't know	Yes	No	No	No	No	Treatment that should be used over the lifetime	Doesn't know	No
1074	2012-09-06	No	Yes	No	No	No	1998	9		Unknown		Intravenous drug use	No	No	No	Yes	No	No	12	0	No			No	Yes	Yes	Yes	Is a liver viral disease	No	Yes	No	No	No	No	No	No	No	No	Yes	No	Yes	No	No	No	No	Yes	Treatment that should be used during a limited period	Doesn't know	Yes
[truncated: 56 more columns]

## Sheet: variables
		VARIABLE		DEFINITION
patientID		patientID		patient ID
Corte1#dataAvaliacao		P1#EvaluationDate		Phase 1 (baseline) - evaluation date
Corte1#caractActualToxico1		P1#currentSubsAbuseIDU		Phase 1 (baseline) - Substance abuse (current) - intravenous drug use
Corte1#caractActualToxico2		P1#currentSubsAbuseOST		Phase 1 (baseline) - Substance abuse (current) - opioid substitution treatment
Corte1#caractActualToxico3		P1#currentSubsAbuseNIDU		Phase 1 (baseline) - Substance abuse (current) - non-intravenous drug use
Corte1#caractActualToxico4		P1#currentSubsAbuseAlcohol		Phase 1 (baseline) - Substance abuse (current) - alcohol abuse
Corte1#caractActualToxico5		P1#currentSubsAbuseOther		Phase 1 (baseline) - Substance abuse (current) - other
Corte1#anoDiagnostico		P1#yearDiagnosis		Phase 1 (baseline) - year of diagnosis
Corte1#mesDiagnostico		P1#monthDiagnosis		Phase 1 (baseline) - month of diagnosis
Corte1#diagnosticoNS		P1#dateDiagnosisUnknown		Phase 1 (baseline) - unknown date of diagnosis
Corte1#genotipo		P1#genotype		Phase 1 (baseline) - genotype
Corte1#cargaVirica		P1#viralLoad		Phase 1 (baseline) - viral load
Corte1#viaTransmissao		P1#transmissionMode		Phase 1 (baseline) - transmission mode
Corte1#comorbilidadesVIH		P1#comorbiditiesHIV		Phase 1 (baseline) - comorbities HIV
Corte1#comorbilidadesVHB		P1#comorbiditiesHBV		Phase 1 (baseline) - comorbities HBV
Corte1#comorbilidadesPsi		P1#comorbiditiesPsy		Phase 1 (baseline) - comorbities mental disorders
Corte1#comorbilidadesOutras		P1#comorbiditiesOther		Phase 1 (baseline) - comorbities other
Corte1#refAntTrat		P1#pastRefTreat		Phase 1 (baseline) - past referrals to HCV treatment
Corte1#tratAntVHC		P1#pastHCVtreat		Phase 1 (baseline) - past HCV treatment
Corte1#nVisitasCRI6meses		P1#nVisitsSTDC6m		Phase 1 (baseline) - number of visits to the STDC in the last 6 months
Corte1#nConsultas6meses		P1#nVisitsSpecialist6M		Phase 1 (baseline) - number of visits to a liver specialist in the last six months
Corte1#actRefUH		P1#currentRefHospital		Phase 1 (baseline) - current referral to hospital clinic
Corte1#resultouMarcacao		P1#scheduledAppoint		Phase 1 (baseline) - medical appointment with a liver specialist
Corte1#situacaoActualTrat		P1#currentTreatment		Phase 1 (baseline) - current treatment status
Corte1#evoluiHepatiteC1		P1#evolHepatitisC1		Phase 1 (baseline) - Knowledge: patient shows symptoms immediately after infection with HCV?
Corte1#evoluiHepatiteC2		P1#evolHepatitisC2		Phase 1 (baseline) - Knowledge: if left untreated, the majority of cases progress to cirrhosis?
Corte1#evoluiHepatiteC3		P1#evolHepatitisC3		Phase 1 (baseline) - Knowledge: co-infection with HIV may increase disease progression?
Corte1#evoluiHepatiteC4		P1#evolHepatitisC4		Phase 1 (baseline) - Knowledge: alcohol consumption may increase disease progression?
Corte1#hepatiteC		P1#hepatitisC		Phase 1 (baseline) - Knowledge: What is Hepatitis C disease?
Corte1#transHepatiteC1		P1#transHepatitisC1		Phase 1 (baseline) - Knowledge: transmission - Sexual transmission only
Corte1#transHepatiteC2		P1#transHepatitisC2		Phase 1 (baseline) - Knowledge:transmission - Sexual and blood transmission
Corte1#transHepatiteC3		P1#transHepatitisC3		Phase 1 (baseline) - Knowledge: transmission - Physical contact
Corte1#transHepatiteC4		P1#transHepatitisC4		Phase 1 (baseline) - Knowledge: transmission - Sharing of materials related with drug use
Corte1#transHepatiteC5		P1#transHepatitisC5		Phase 1 (baseline) - Knowledge: transmission - Doesn’t know
Corte1#transHepatiteC6		P1#transHepatitisC6		Phase 1 (baseline) - Knowledge: transmission - Other
Corte1#sintoma1		P1#symptom1		Phase 1 (baseline) - Knowledge: symptom - Generalized weakness
Corte1#sintoma2		P1#symptom2		Phase 1 (baseline) - Knowledge: symptom - Weight loss
Corte1#sintoma3		P1#symptom3		Phase 1 (baseline) - Knowledge: symptom - Vomits and diarrhea
Corte1#sintoma4		P1#symptom4		Phase 1 (baseline) - Knowledge: symptom - All the previous
Corte1#sintoma5		P1#symptom5		Phase 1 (baseline) - Knowledge: symptom - There are no symptoms
Corte1#sintoma6		P1#symptom6		Phase 1 (baseline) - Knowledge: symptom - Doesn’t know
Corte1#curaHepatiteC		P1#cureHepatitisC		Phase 1 (baseline) - Knowledge: Hepatitis C is curable?
Corte1#doencaAssoc1		P1#assocDisease1		Phase 1 (baseline) - Knowledge: associated diseases - HIV
Corte1#doencaAssoc2		P1#assocDisease2		Phase 1 (baseline) - Knowledge: associated diseases - Hepatitis B
Corte1#doencaAssoc3		P1#assocDisease3		Phase 1 (baseline) - Knowledge: associated diseases - Tuberculosis
Corte1#doencaAssoc4		P1#assocDisease4		Phase 1 (baseline) - Knowledge: associated diseases - All the previous
Corte1#doencaAssoc5		P1#assocDisease5		Phase 1 (baseline) - Knowledge: associated diseases - Doesn’t know
Corte1#optratHepatiteC		P1#treatOptions		Phase 1 (baseline) - Knowledge: What are the treatment options for Hepatitis C?
Corte1#resTratHepatiteC		P1#treatResults		Phase 1 (baseline) - Knowledge: What are the possible treatment outcomes?
Corte1#efeitosSecTrat1		P1#treatAEs1		Phase 1 (baseline) - Knowledge: Adverse reactions - Flu-like symptoms
Corte1#efeitosSecTrat2		P1#treatAEs2		Phase 1 (baseline) - Knowledge: Adverse reactions - Fatigue
Corte1#efeitosSecTrat3		P1#treatAEs3		Phase 1 (baseline) - Knowledge: Adverse reactions - Depression
Corte1#efeitosSecTrat4		P1#treatAEs4		Phase 1 (baseline) - Knowledge: Adverse reactions - Appetite loss
Corte1#efeitosSecTrat5		P1#treatAEs5		Phase 1 (baseline) - Knowledge: Adverse reactions - Nausea, vomits and diarrhea
Corte1#efeitosSecTrat6		P1#treatAEs6		Phase 1 (baseline) - Knowledge: Adverse reactions - Skin reactions
Corte1#efeitosSecTrat7		P1#treatAEs7		Phase 1 (baseline) - Knowledge: Adverse reactions - Weight loss
Corte1#efeitosSecTrat8		P1#treatAEs8		Phase 1 (baseline) - Knowledge: Adverse reactions - Alopecia
Corte1#efeitosSecTrat9		P1#treatAEs9		Phase 1 (baseline) - Knowledge: Adverse reactions - Doesn’t know
Corte1#efeitosSecTrat10		P1#treatAEs10		Phase 1 (baseline) - Knowledge: Adverse reactions - Other
Corte1#efeitosSecTratDesap		P1#treatAEsDisap		Phase 1 (baseline) - Knowledge: Do adverse reactions disappear after treatment discontinuation?
Corte2#dataAvaliacao		P2#EvaluationDate		Phase 2 (post-education) - evaluation date
Corte2#actRefUH		P2#currentRefHospital		Phase 2 (post-education) - current referral to hospital clinic
Corte2#resultouMarcacao		P2#scheduledAppoint		Phase 2 (post-education) - medical appointment with a liver specialist
Corte2#situacaoActualTrat		P2#currentTreatment		Phase 2 (post-education) - current treatment status
Corte2#evoluiHepatiteC1		P2#evolHepatitisC1		Phase 2 (post-education) - Knowledge: patient shows symptoms immediately after infection with HCV?
Corte2#evoluiHepatiteC2		P2#evolHepatitisC2		Phase 2 (post-education) - Knowledge: if left untreated, the majority of cases progress to cirrhosis?
Corte2#evoluiHepatiteC3		P2#evolHepatitisC3		Phase 2 (post-education) - Knowledge: co-infection with HIV may increase disease progression?
Corte2#evoluiHepatiteC4		P2#evolHepatitisC4		Phase 2 (post-education) - Knowledge: alcohol consumption may increase disease progression?
Corte2#hepatiteC		P2#hepatitisC		Phase 2 (post-education) - Knowledge: What is Hepatitis C disease?
Corte2#transHepatiteC1		P2#transHepatitisC1		Phase 2 (post-education) - Knowledge: transmission - Sexual transmission only
Corte2#transHepatiteC2		P2#transHepatitisC2		Phase 2 (post-education) - Knowledge:transmission - Sexual and blood transmission
Corte2#transHepatiteC3		P2#transHepatitisC3		Phase 2 (post-education) - Knowledge: transmission - Physical contact
Corte2#transHepatiteC4		P2#transHepatitisC4		Phase 2 (post-education) - Knowledge: transmission - Sharing of materials related with drug use
Corte2#transHepatiteC5		P2#transHepatitisC5		Phase 2 (post-education) - Knowledge: transmission - Doesn’t know
Corte2#transHepatiteC6		P2#transHepatitisC6		Phase 2 (post-education) - Knowledge: transmission - Other
Corte2#sintoma1		P2#symptom1		Phase 2 (post-education) - Knowledge: symptom - Generalized weakness
Corte2#sintoma2		P2#symptom2		Phase 2 (post-education) - Knowledge: symptom - Weight loss
Corte2#sintoma3		P2#symptom3		Phase 2 (post-education) - Knowledge: symptom - Vomits and diarrhea
Corte2#sintoma4		P2#symptom4		Phase 2 (post-education) - Knowledge: symptom - All the previous
Corte2#sintoma5		P2#symptom5		Phase 2 (post-education) - Knowledge: symptom - There are no symptoms
Corte2#sintoma6		P2#symptom6		Phase 2 (post-education) - Knowledge: symptom - Doesn’t know
Corte2#curaHepatiteC		P2#cureHepatitisC		Phase 2 (post-education) - Knowledge: Hepatitis C is curable?
Corte2#doencaAssoc1		P2#assocDisease1		Phase 2 (post-education) - Knowledge: associated diseases - HIV
Corte2#doencaAssoc2		P2#assocDisease2		Phase 2 (post-education) - Knowledge: associated diseases - Hepatitis B
Corte2#doencaAssoc3		P2#assocDisease3		Phase 2 (post-education) - Knowledge: associated diseases - Tuberculosis
Corte2#doencaAssoc4		P2#assocDisease4		Phase 2 (post-education) - Knowledge: associated diseases - All the previous
Corte2#doencaAssoc5		P2#assocDisease5		Phase 2 (post-education) - Knowledge: associated diseases - Doesn’t know
Corte2#optratHepatiteC		P2#treatOptions		Phase 2 (post-education) - Knowledge: What are the treatment options for Hepatitis C?
Corte2#resTratHepatiteC		P2#treatResults		Phase 2 (post-education) - Knowledge: What are the possible treatment outcomes?
Corte2#efeitosSecTrat1		P2#treatAEs1		Phase 2 (post-education) - Knowledge: Adverse reactions - Flu-like symptoms
Corte2#efeitosSecTrat2		P2#treatAEs2		Phase 2 (post-education) - Knowledge: Adverse reactions - Fatigue
Corte2#efeitosSecTrat3		P2#treatAEs3		Phase 2 (post-education) - Knowledge: Adverse reactions - Depression
Corte2#efeitosSecTrat4		P2#treatAEs4		Phase 2 (post-education) - Knowledge: Adverse reactions - Appetite loss
Corte2#efeitosSecTrat5		P2#treatAEs5		Phase 2 (post-education) - Knowledge: Adverse reactions - Nausea, vomits and diarrhea
Corte2#efeitosSecTrat6		P2#treatAEs6		Phase 2 (post-education) - Knowledge: Adverse reactions - Skin reactions
Corte2#efeitosSecTrat7		P2#treatAEs7		Phase 2 (post-education) - Knowledge: Adverse reactions - Weight loss
Corte2#efeitosSecTrat8		P2#treatAEs8		Phase 2 (post-education) - Knowledge: Adverse reactions - Alopecia
Corte2#efeitosSecTrat9		P2#treatAEs9		Phase 2 (post-education) - Knowledge: Adverse reactions - Doesn’t know
Corte2#efeitosSecTrat10		P2#treatAEs10		Phase 2 (post-education) - Knowledge: Adverse reactions - Other
Corte2#efeitosSecTratDesap		P2#treatAEsDisap		Phase 2 (post-education) - Knowledge: Do adverse reactions disappear after treatment discontinuation?
Score_global		P1#overall_score		Phase 1 (baseline) - Overall Knowledge Score
Score_global_f		P2#overall_score		Phase 2 (post-education) - Overall Knowledge Score
Score_doenca		P1#disease_score		Phase 1 (baseline) - disease knowledge sub-score
Score_doenca_f		P2#disease_score		Phase 2 (post-education) - disease knowledge sub-score
Score_trt		P1#treatment_score		Phase 1 (baseline) - treatment knowledge sub-score
Score_trt_f		P2#treatment_score		Phase 2 (post-education) - treatment knowledge sub-score
